# Supplementary material for: Constructing a DNA barcode reference library for southern herbs in China: A resource for authentication of southern Chinese medicine
Source: PLoS One. 2018 Jul 25;13(7):e0201240. doi: 10.1371/journal.pone.0201240 (PMC6059470; doi:10.1371/journal.pone.0201240)
Supplement: S1 Table — (XLSX) [file pone.0201240.s004.xlsx]

## Sheet: Table S1
Table S1 Sequence details with voucher sample information, GenBank accession numbers and BOLD processed IDs in this study.
Sample ID	Taxa	Families	Species	Sample type	Locality	GenBank Accession NO.	BOLD ID
417	Dicotyledoneae	Acanthaceae	Asystasiella neesiana	plant	Lechang Jiufeng	MG757251	LNMP965-17
418	Dicotyledoneae	Acanthaceae	Asystasiella neesiana	plant	Lechang Jiufeng	MG757252	LNMP966-17
419	Dicotyledoneae	Acanthaceae	Asystasiella neesiana	plant	Lechang Jiufeng	MG757253	LNMP967-17
567	Dicotyledoneae	Acanthaceae	Baphicacanthus cusia	plant	Lechang Jiufeng
568	Dicotyledoneae	Acanthaceae	Baphicacanthus cusia	plant	Lechang Jiufeng	MG757259	LNMP969-17
569	Dicotyledoneae	Acanthaceae	Baphicacanthus cusia	plant	Lechang Jiufeng	MG757260	LNMP970-17
1314	Dicotyledoneae	Acanthaceae	Baphicacanthus cusia	plant	Lingnan TCM garden	MG757261	LNMP971-17
1315	Dicotyledoneae	Acanthaceae	Baphicacanthus cusia	plant	Lingnan TCM garden	MG757262	LNMP972-17
234	Dicotyledoneae	Acanthaceae	Barleria cristata	plant	Guangzhou Longdong
235	Dicotyledoneae	Acanthaceae	Barleria cristata	plant	Guangzhou Longdong
236	Dicotyledoneae	Acanthaceae	Barleria cristata	plant	Guangzhou Longdong
152	Dicotyledoneae	Acanthaceae	Dicliptera chinensis	plant	Guangzhou Longdong
153	Dicotyledoneae	Acanthaceae	Dicliptera chinensis	plant	Guangzhou Longdong
154	Dicotyledoneae	Acanthaceae	Dicliptera chinensis	plant	Guangzhou Longdong
1119	Dicotyledoneae	Acanthaceae	Dicliptera chinensis	herbal product (Lot NO.150307721)	KangMei Pharmaceutical
1120	Dicotyledoneae	Acanthaceae	Dicliptera chinensis	herbal product (Lot NO.150307721)	KangMei Pharmaceutical
1121	Dicotyledoneae	Acanthaceae	Dicliptera chinensis	herbal product (Lot NO.150307721)	KangMei Pharmaceutical
1122	Dicotyledoneae	Acanthaceae	Dicliptera chinensis	herbal product (Lot NO.150307721)	KangMei Pharmaceutical
1123	Dicotyledoneae	Acanthaceae	Dicliptera chinensis	herbal product (Lot NO.150307721)	KangMei Pharmaceutical
1124	Dicotyledoneae	Acanthaceae	Dicliptera chinensis	herbal product (Lot NO.150307721)	KangMei Pharmaceutical
1125	Dicotyledoneae	Acanthaceae	Dicliptera chinensis	herbal product (Lot NO.150307721)	KangMei Pharmaceutical
1126	Dicotyledoneae	Acanthaceae	Dicliptera chinensis	herbal product (Lot NO.150307721)	KangMei Pharmaceutical
1127	Dicotyledoneae	Acanthaceae	Dicliptera chinensis	herbal product (Lot NO.150307721)	KangMei Pharmaceutical
1128	Dicotyledoneae	Acanthaceae	Dicliptera chinensis	herbal product (Lot NO.150307721)	KangMei Pharmaceutical
1129	Dicotyledoneae	Acanthaceae	Dicliptera chinensis	herbal product (Lot NO.150307721)	KangMei Pharmaceutical
831	Dicotyledoneae	Acanthaceae	Hygrophila ringens	plant	Lechang Jiufeng	MG730883	LNMP979-17
832	Dicotyledoneae	Acanthaceae	Hygrophila ringens	plant	Lechang Jiufeng	MG730884	LNMP980-17
833	Dicotyledoneae	Acanthaceae	Hygrophila ringens	plant	Lechang Jiufeng	MG730885	LNMP981-17
1426	Dicotyledoneae	Acanthaceae	Hygrophila ringens	plant	Lingnan TCM garden	MG730886	LNMP982-17
1427	Dicotyledoneae	Acanthaceae	Hygrophila ringens	plant	Lingnan TCM garden	MG730887	LNMP983-17
1428	Dicotyledoneae	Acanthaceae	Hygrophila ringens	plant	Lingnan TCM garden	MG730888	LNMP984-17
336	Dicotyledoneae	Acanthaceae	Isoglossa collina	plant	Lechang Jiufeng	MG730170	LNMP985-17
337	Dicotyledoneae	Acanthaceae	Isoglossa collina	plant	Lechang Jiufeng	MG730171	LNMP986-17
338	Dicotyledoneae	Acanthaceae	Isoglossa collina	plant	Lechang Jiufeng	MG730172	LNMP987-17
603	Dicotyledoneae	Acanthaceae	Justicia ventricosa	plant	Lechang Jiufeng	MG757263	LNMP973-17
604	Dicotyledoneae	Acanthaceae	Justicia ventricosa	plant	Lechang Jiufeng	MG757264	LNMP974-17
605	Dicotyledoneae	Acanthaceae	Justicia ventricosa	plant	Lechang Jiufeng	MG757265	LNMP975-17
1317	Dicotyledoneae	Acanthaceae	Justicia ventricosa	plant	Lingnan TCM garden	MG751357	LNMP976-17
1468	Dicotyledoneae	Acanthaceae	Justicia ventricosa	plant	Lingnan TCM garden	MG757266	LNMP977-17
1469	Dicotyledoneae	Acanthaceae	Justicia ventricosa	plant	Lingnan TCM garden	MG757267	LNMP978-17
1385	Dicotyledoneae	Acanthaceae	Peristrophe japonica	plant	Shanghai
642	Dicotyledoneae	Acanthaceae	Rhinacanthus nasutus	plant	Lechang Jiufeng
643	Dicotyledoneae	Acanthaceae	Rhinacanthus nasutus	plant	Lechang Jiufeng
644	Dicotyledoneae	Acanthaceae	Rhinacanthus nasutus	plant	Lechang Jiufeng
1166	Dicotyledoneae	Acanthaceae	Rungia pectinata	herbal product (Lot NO.20160126)	Nanling Pharmaceutical	MG757273	LNMP988-17
1167	Dicotyledoneae	Acanthaceae	Rungia pectinata	herbal product (Lot NO.20160126)	Nanling Pharmaceutical	MG757274	LNMP989-17
1168	Dicotyledoneae	Acanthaceae	Rungia pectinata	herbal product (Lot NO.20160126)	Nanling Pharmaceutical	MG757275	LNMP990-17
1169	Dicotyledoneae	Acanthaceae	Rungia pectinata	herbal product (Lot NO.20160126)	Nanling Pharmaceutical	MG757276	LNMP991-17
1170	Dicotyledoneae	Acanthaceae	Rungia pectinata	herbal product (Lot NO.20160126)	Nanling Pharmaceutical	MG757277	LNMP992-17
1171	Dicotyledoneae	Acanthaceae	Rungia pectinata	herbal product (Lot NO.20160126)	Nanling Pharmaceutical	MG757278	LNMP993-17
1172	Dicotyledoneae	Acanthaceae	Rungia pectinata	herbal product (Lot NO.20160126)	Nanling Pharmaceutical	MG757279	LNMP994-17
1173	Dicotyledoneae	Acanthaceae	Rungia pectinata	herbal product (Lot NO.20160126)	Nanling Pharmaceutical	MG757280	LNMP995-17
1174	Dicotyledoneae	Acanthaceae	Rungia pectinata	herbal product (Lot NO.20160126)	Nanling Pharmaceutical	MG757281	LNMP996-17
1175	Dicotyledoneae	Acanthaceae	Rungia pectinata	herbal product (Lot NO.20160126)	Nanling Pharmaceutical	MG757282	LNMP997-17
1176	Dicotyledoneae	Acanthaceae	Rungia pectinata	herbal product (Lot NO.20160126)	Nanling Pharmaceutical	MG757283	LNMP998-17
1177	Dicotyledoneae	Acanthaceae	Rungia pectinata	herbal product (Lot NO.20160126)	Nanling Pharmaceutical	MG757284	LNMP999-17
1178	Dicotyledoneae	Acanthaceae	Rungia pectinata	herbal product (Lot NO.20160126)	Nanling Pharmaceutical	MG757285	LNMP1000-17
800	Dicotyledoneae	Actinidiaceae	Saurauia tristyla	plant	Lechang Jiufeng	MG730871	LNMP461-17
801	Dicotyledoneae	Actinidiaceae	Saurauia tristyla	plant	Lechang Jiufeng	MG730872	LNMP462-17
802	Dicotyledoneae	Actinidiaceae	Saurauia tristyla	plant	Lechang Jiufeng	MG730873	LNMP463-17
1510	Dicotyledoneae	Actinidiaceae	Saurauia tristyla	plant	Lingnan TCM garden	MG730874	LNMP464-17
1182	Dicotyledoneae	Amaranthaceae	Achyranthes aspera	plant	Lingnan TCM garden	MG730934	LNMP139-17
1183	Dicotyledoneae	Amaranthaceae	Achyranthes aspera	plant	Lingnan TCM garden	MG730935	LNMP140-17
1184	Dicotyledoneae	Amaranthaceae	Achyranthes aspera	plant	Lingnan TCM garden	MG730936	LNMP141-17
1185	Dicotyledoneae	Amaranthaceae	Achyranthes aspera	plant	Lingnan TCM garden	MG730937	LNMP142-17
1186	Dicotyledoneae	Amaranthaceae	Achyranthes aspera	plant	Lingnan TCM garden	MG730938	LNMP143-17
363	Dicotyledoneae	Amaranthaceae	Achyranthes longifolia	plant	Lechang Jiufeng	MG730611	LNMP131-17
364	Dicotyledoneae	Amaranthaceae	Achyranthes longifolia	plant	Lechang Jiufeng	MG730612	LNMP132-17
365	Dicotyledoneae	Amaranthaceae	Achyranthes longifolia	plant	Lechang Jiufeng	MG730613	LNMP133-17
1180	Dicotyledoneae	Amaranthaceae	Achyranthes longifolia	plant	Lingnan TCM garden	MG730614	LNMP134-17
1181	Dicotyledoneae	Amaranthaceae	Achyranthes longifolia	plant	Lingnan TCM garden	MG730615	LNMP135-17
639	Dicotyledoneae	Amaranthaceae	Amaranthus viridis	plant	Lechang Jiufeng	MG731096	LNMP136-17
640	Dicotyledoneae	Amaranthaceae	Amaranthus viridis	plant	Lechang Jiufeng	MG731097	LNMP137-17
641	Dicotyledoneae	Amaranthaceae	Amaranthus viridis	plant	Lechang Jiufeng	MG731098	LNMP138-17
191	Dicotyledoneae	Amaranthaceae	Celosia argentea	plant	South China Botanical Garden	MG730794	LNMP144-17
192	Dicotyledoneae	Amaranthaceae	Celosia argentea	plant	South China Botanical Garden	MG730795	LNMP145-17
193	Dicotyledoneae	Amaranthaceae	Celosia argentea	plant	South China Botanical Garden	MG730796	LNMP146-17
1412	Dicotyledoneae	Amaranthaceae	Celosia argentea	plant	Lingnan TCM garden	MG730797	LNMP147-17
1413	Dicotyledoneae	Amaranthaceae	Celosia argentea	plant	Lingnan TCM garden	MG730798	LNMP148-17
1583	Dicotyledoneae	Amaranthaceae	Celosia argentea	plant	Lingnan TCM garden	MG730799	LNMP149-17
1584	Dicotyledoneae	Amaranthaceae	Celosia argentea	plant	Lingnan TCM garden	MG730800	LNMP150-17
549	Dicotyledoneae	Annonaceae	Desmos chinensis	plant	Lechang Jiufeng
550	Dicotyledoneae	Annonaceae	Desmos chinensis	plant	Lechang Jiufeng
551	Dicotyledoneae	Annonaceae	Desmos chinensis	plant	Lechang Jiufeng
1012	Dicotyledoneae	Annonaceae	Fissistigma glaucescens	plant	Dinghu
1013	Dicotyledoneae	Annonaceae	Fissistigma glaucescens	plant	Dinghu
1014	Dicotyledoneae	Annonaceae	Fissistigma glaucescens	plant	Dinghu
399	Dicotyledoneae	Apiaceae	Cryptotaenia japonica	plant	Lechang Jiufeng	MG731060	LNMP1173-17
400	Dicotyledoneae	Apiaceae	Cryptotaenia japonica	plant	Lechang Jiufeng	MG731061	LNMP1174-17
401	Dicotyledoneae	Apiaceae	Cryptotaenia japonica	plant	Lechang Jiufeng	MG731062	LNMP1175-17
393	Dicotyledoneae	Apiaceae	Hydrocotyle nepalensis	plant	Lechang Jiufeng	MG730412	LNMP1176-17
394	Dicotyledoneae	Apiaceae	Hydrocotyle nepalensis	plant	Lechang Jiufeng	MG730413	LNMP1177-17
395	Dicotyledoneae	Apiaceae	Hydrocotyle nepalensis	plant	Lechang Jiufeng	MG730414	LNMP1178-17
264	Dicotyledoneae	Apocynaceae	Allemanda neriifolia	plant	South China Botanical Garden
265	Dicotyledoneae	Apocynaceae	Allemanda neriifolia	plant	South China Botanical Garden	MG730449	LNMP165-17
266	Dicotyledoneae	Apocynaceae	Allemanda neriifolia	plant	South China Botanical Garden	MG730450	LNMP166-17
303	Dicotyledoneae	Apocynaceae	Catharanthus roseus	plant	South China Botanical Garden	MG730178	LNMP167-17
304	Dicotyledoneae	Apocynaceae	Catharanthus roseus	plant	South China Botanical Garden	MG730179	LNMP168-17
305	Dicotyledoneae	Apocynaceae	Catharanthus roseus	plant	South China Botanical Garden	MG730180	LNMP169-17
1306	Dicotyledoneae	Apocynaceae	Catharanthus roseus	plant	Lingnan TCM garden	MG730181	LNMP170-17
1307	Dicotyledoneae	Apocynaceae	Catharanthus roseus	plant	Lingnan TCM garden	MG730182	LNMP171-17
678	Dicotyledoneae	Apocynaceae	Cerbera manghas	plant	Lechang Jiufeng	MG730380	LNMP172-17
679	Dicotyledoneae	Apocynaceae	Cerbera manghas	plant	Lechang Jiufeng	MG730381	LNMP173-17
680	Dicotyledoneae	Apocynaceae	Cerbera manghas	plant	Lechang Jiufeng	MG730382	LNMP174-17
155	Dicotyledoneae	Apocynaceae	Nerium indicum	plant	South China Botanical Garden	MG730483	LNMP175-17
156	Dicotyledoneae	Apocynaceae	Nerium indicum	plant	South China Botanical Garden	MG730484	LNMP176-17
157	Dicotyledoneae	Apocynaceae	Nerium indicum	plant	South China Botanical Garden	MG730485	LNMP177-17
1301	Dicotyledoneae	Apocynaceae	Nerium indicum	plant	Lingnan TCM garden	MG730486	LNMP178-17
122	Dicotyledoneae	Apocynaceae	Strophanthus divaricatus	plant	Guangzhou Longdong	MG731066	LNMP179-17
123	Dicotyledoneae	Apocynaceae	Strophanthus divaricatus	plant	Guangzhou Longdong	MG731067	LNMP180-17
124	Dicotyledoneae	Apocynaceae	Strophanthus divaricatus	plant	Guangzhou Longdong	MG731068	LNMP181-17
1299	Dicotyledoneae	Apocynaceae	Strophanthus divaricatus	plant	Lingnan TCM garden	MG731069	LNMP182-17
1300	Dicotyledoneae	Apocynaceae	Strophanthus divaricatus	plant	Lingnan TCM garden	MG731070	LNMP183-17
456	Dicotyledoneae	Apocynaceae	Trachelospermum axillare	plant	Lechang Jiufeng	MG731185	LNMP184-17
457	Dicotyledoneae	Apocynaceae	Trachelospermum axillare	plant	Lechang Jiufeng	MG731186	LNMP185-17
458	Dicotyledoneae	Apocynaceae	Trachelospermum axillare	plant	Lechang Jiufeng	MG731187	LNMP186-17
1386	Dicotyledoneae	Apocynaceae	Trachelospermum jasminoides	plant	Shanghai	MG730640	LNMP187-17
1530	Dicotyledoneae	Apocynaceae	Trachelospermum jasminoides	plant	Lingnan TCM garden	MG730641	LNMP188-17
1531	Dicotyledoneae	Apocynaceae	Trachelospermum jasminoides	plant	Lingnan TCM garden	MG730642	LNMP189-17
116	Dicotyledoneae	Aquifoliaceae	Ilex asprella	plant	Guangzhou Longdong	MG730695	LNMP941-17
117	Dicotyledoneae	Aquifoliaceae	Ilex asprella	plant	Guangzhou Longdong	MG730696	LNMP942-17
118	Dicotyledoneae	Aquifoliaceae	Ilex asprella	plant	Guangzhou Longdong	MG730697	LNMP943-17
1293	Dicotyledoneae	Aquifoliaceae	Ilex asprella	plant	Lingnan TCM garden	MG730698	LNMP944-17
1294	Dicotyledoneae	Aquifoliaceae	Ilex asprella	plant	Lingnan TCM garden	MG730699	LNMP945-17
579	Dicotyledoneae	Aquifoliaceae	Ilex latifolia	plant	Lechang Jiufeng	MG730222	LNMP946-17
580	Dicotyledoneae	Aquifoliaceae	Ilex latifolia	plant	Lechang Jiufeng	MG730223	LNMP947-17
581	Dicotyledoneae	Aquifoliaceae	Ilex latifolia	plant	Lechang Jiufeng	MG730224	LNMP948-17
1295	Dicotyledoneae	Aquifoliaceae	Ilex latifolia	plant	Lingnan TCM garden	MG730225	LNMP949-17
1447	Dicotyledoneae	Aquifoliaceae	Ilex latifolia	plant	Lingnan TCM garden	MG730226	LNMP950-17
819	Dicotyledoneae	Aquifoliaceae	Ilex pubescens	plant	Lechang Jiufeng	MG730680	LNMP951-17
820	Dicotyledoneae	Aquifoliaceae	Ilex pubescens	plant	Lechang Jiufeng	MG730681	LNMP952-17
821	Dicotyledoneae	Aquifoliaceae	Ilex pubescens	plant	Lechang Jiufeng	MG730682	LNMP953-17
1345	Dicotyledoneae	Aquifoliaceae	Ilex rotunda	plant	Lingnan TCM garden	MG730923	LNMP954-17
432	Dicotyledoneae	Araliaceae	Dendropanax proteus	plant	Lechang Jiufeng	MG730147	LNMP1167-17
433	Dicotyledoneae	Araliaceae	Dendropanax proteus	plant	Lechang Jiufeng	MG730148	LNMP1168-17
434	Dicotyledoneae	Araliaceae	Dendropanax proteus	plant	Lechang Jiufeng	MG730149	LNMP1169-17
137	Dicotyledoneae	Araliaceae	Eleutherococcus trifoliatus	plant	Guangzhou Longdong	MG730110	LNMP1161-17
138	Dicotyledoneae	Araliaceae	Eleutherococcus trifoliatus	plant	Guangzhou Longdong	MG730111	LNMP1162-17
139	Dicotyledoneae	Araliaceae	Eleutherococcus trifoliatus	plant	Guangzhou Longdong	MG730112	LNMP1163-17
1520	Dicotyledoneae	Araliaceae	Eleutherococcus trifoliatus	plant	Lingnan TCM garden	MG730113	LNMP1164-17
1521	Dicotyledoneae	Araliaceae	Eleutherococcus trifoliatus	plant	Lingnan TCM garden	MG730114	LNMP1165-17
1522	Dicotyledoneae	Araliaceae	Eleutherococcus trifoliatus	plant	Lingnan TCM garden	MG730115	LNMP1166-17
285	Dicotyledoneae	Araliaceae	Schefflera heptaphylla	plant	South China Botanical Garden	MG730276	LNMP1170-17
286	Dicotyledoneae	Araliaceae	Schefflera heptaphylla	plant	South China Botanical Garden	MG730277	LNMP1171-17
287	Dicotyledoneae	Araliaceae	Schefflera heptaphylla	plant	South China Botanical Garden	MG730278	LNMP1172-17
69	Dicotyledoneae	Aristolochiaceae	Asarum caudigerum	plant	Lechang	MG730947	LNMP001-17
390	Dicotyledoneae	Aristolochiaceae	Asarum caudigerum	plant	Lechang Jiufeng	MG730948	LNMP002-17
391	Dicotyledoneae	Aristolochiaceae	Asarum caudigerum	plant	Lechang Jiufeng	MG730949	LNMP003-17
392	Dicotyledoneae	Aristolochiaceae	Asarum caudigerum	plant	Lechang Jiufeng	MG730950	LNMP004-17
501	Dicotyledoneae	Asclepiadaceae	Cynanchum auriculatum	plant	Lechang Jiufeng	MG730760	LNMP190-17
502	Dicotyledoneae	Asclepiadaceae	Cynanchum auriculatum	plant	Lechang Jiufeng	MG730761	LNMP191-17
503	Dicotyledoneae	Asclepiadaceae	Cynanchum auriculatum	plant	Lechang Jiufeng	MG730762	LNMP192-17
895	Dicotyledoneae	Asclepiadaceae	Gymnema sylvestre	plant	Dinghu	MG730189	LNMP193-17
896	Dicotyledoneae	Asclepiadaceae	Gymnema sylvestre	plant	Dinghu	MG730190	LNMP194-17
897	Dicotyledoneae	Asclepiadaceae	Gymnema sylvestre	plant	Dinghu	MG730191	LNMP195-17
840	Dicotyledoneae	Asteraceae	Acmella paniculata	plant	Lechang Jiufeng	MG730515	LNMP118-17
841	Dicotyledoneae	Asteraceae	Acmella paniculata	plant	Lechang Jiufeng	MG730516	LNMP119-17
842	Dicotyledoneae	Asteraceae	Acmella paniculata	plant	Lechang Jiufeng	MG730517	LNMP120-17
522	Dicotyledoneae	Asteraceae	Ageratum conyzoides	plant	Lechang Jiufeng	MG757338	LNMP011-17
523	Dicotyledoneae	Asteraceae	Ageratum conyzoides	plant	Lechang Jiufeng	MG757339	LNMP012-17
524	Dicotyledoneae	Asteraceae	Ageratum conyzoides	plant	Lechang Jiufeng	MG757340	LNMP013-17
1424	Dicotyledoneae	Asteraceae	Ageratum conyzoides	plant	Lingnan TCM garden	MG751358	LNMP014-17
1425	Dicotyledoneae	Asteraceae	Ageratum conyzoides	plant	Lingnan TCM garden	MG757341	LNMP015-17
498	Dicotyledoneae	Asteraceae	Artemisia capillaris	plant	Lechang Jiufeng	MG731108	LNMP016-17
499	Dicotyledoneae	Asteraceae	Artemisia capillaris	plant	Lechang Jiufeng	MG731109	LNMP017-17
500	Dicotyledoneae	Asteraceae	Artemisia capillaris	plant	Lechang Jiufeng	MG731110	LNMP018-17
648	Dicotyledoneae	Asteraceae	Artemisia indica	plant	Lechang Jiufeng	MG730973	LNMP019-17
649	Dicotyledoneae	Asteraceae	Artemisia indica	plant	Lechang Jiufeng	MG730974	LNMP020-17
650	Dicotyledoneae	Asteraceae	Artemisia indica	plant	Lechang Jiufeng	MG730975	LNMP021-17
1396	Dicotyledoneae	Asteraceae	Artemisia indica	plant	Lingnan TCM garden	MG730976	LNMP022-17
1397	Dicotyledoneae	Asteraceae	Artemisia indica	plant	Lingnan TCM garden	MG730977	LNMP023-17
1588	Dicotyledoneae	Asteraceae	Artemisia indica	plant	Lingnan TCM garden	MG730978	LNMP024-17
1187-1	Dicotyledoneae	Asteraceae	Artemisia lactiflora	herbal product (Lot NO.1187C1)	Nanling Pharmaceutical	MG730035	LNMP025-17
1187-2	Dicotyledoneae	Asteraceae	Artemisia lactiflora	herbal product (Lot NO.1187C2)	Nanling Pharmaceutical	MG730036	LNMP026-17
1187-3	Dicotyledoneae	Asteraceae	Artemisia lactiflora	herbal product (Lot NO.150812)	Nanling Pharmaceutical	MG730037	LNMP027-17
1187-4	Dicotyledoneae	Asteraceae	Artemisia lactiflora	herbal product (Lot NO.150812)	Nanling Pharmaceutical	MG730038	LNMP028-17
1187-5	Dicotyledoneae	Asteraceae	Artemisia lactiflora	herbal product (Lot NO.150815)	Nanling Pharmaceutical
1187-6	Dicotyledoneae	Asteraceae	Artemisia lactiflora	herbal product (Lot NO.150815)	Nanling Pharmaceutical	MG730039	LNMP030-17
1187-7	Dicotyledoneae	Asteraceae	Artemisia lactiflora	herbal product (Lot NO.150908)	Nanling Pharmaceutical	MG730040	LNMP031-17
1187-8	Dicotyledoneae	Asteraceae	Artemisia lactiflora	herbal product (Lot NO.150908)	Nanling Pharmaceutical	MG730041	LNMP032-17
1187-9	Dicotyledoneae	Asteraceae	Artemisia lactiflora	herbal product (Lot NO.150915)	Nanling Pharmaceutical	MG730042	LNMP033-17
1187-10	Dicotyledoneae	Asteraceae	Artemisia lactiflora	herbal product (Lot NO.150915)	Nanling Pharmaceutical	MG730043	LNMP034-17
1187-11	Dicotyledoneae	Asteraceae	Artemisia lactiflora	herbal product (Lot NO.150924)	Nanling Pharmaceutical	MG730044	LNMP035-17
1187-13	Dicotyledoneae	Asteraceae	Artemisia lactiflora	herbal product (Lot NO.150924)	Nanling Pharmaceutical	MG730045	LNMP036-17
1187-14	Dicotyledoneae	Asteraceae	Artemisia lactiflora	herbal product (Lot NO.150924)	Nanling Pharmaceutical	MG730046	LNMP037-17
1187-15	Dicotyledoneae	Asteraceae	Artemisia lactiflora	herbal product (Lot NO.150924)	Nanling Pharmaceutical	MG730047	LNMP038-17
1187-16	Dicotyledoneae	Asteraceae	Artemisia lactiflora	herbal product (Lot NO.150924)	Nanling Pharmaceutical
1187-17	Dicotyledoneae	Asteraceae	Artemisia lactiflora	herbal product (Lot NO.150924)	Nanling Pharmaceutical	MG730048	LNMP040-17
1187-18	Dicotyledoneae	Asteraceae	Artemisia lactiflora	herbal product (Lot NO.150924)	Nanling Pharmaceutical	MG730049	LNMP041-17
1191	Dicotyledoneae	Asteraceae	Artemisia lactiflora	plant	South China Botanical Garden	MG730050	LNMP042-17
1192	Dicotyledoneae	Asteraceae	Artemisia lactiflora	plant	South China Botanical Garden	MG730051	LNMP043-17
1193	Dicotyledoneae	Asteraceae	Artemisia lactiflora	plant	South China Botanical Garden	MG730052	LNMP044-17
1194	Dicotyledoneae	Asteraceae	Artemisia lactiflora	plant	South China Botanical Garden	MG730053	LNMP045-17
1195	Dicotyledoneae	Asteraceae	Artemisia lactiflora	plant	South China Botanical Garden	MG730054	LNMP046-17
1196	Dicotyledoneae	Asteraceae	Artemisia lactiflora	plant	South China Botanical Garden	MG730055	LNMP047-17
1197	Dicotyledoneae	Asteraceae	Artemisia lactiflora	plant	South China Botanical Garden	MG730056	LNMP048-17
1198	Dicotyledoneae	Asteraceae	Artemisia lactiflora	plant	South China Botanical Garden	MG730057	LNMP049-17
1144	Dicotyledoneae	Asteraceae	Bidens bipinnata	plant	Jiangxi	MG730775	LNMP053-17
1601	Dicotyledoneae	Asteraceae	Bidens bipinnata	plant	Jiangxi	MG730776	LNMP054-17
1602	Dicotyledoneae	Asteraceae	Bidens bipinnata	plant	Jiangxi	MG730777	LNMP055-17
146	Dicotyledoneae	Asteraceae	Bidens pilosa	plant	Guangzhou Longdong	MG730372	LNMP056-17
147	Dicotyledoneae	Asteraceae	Bidens pilosa	plant	Guangzhou Longdong	MG730373	LNMP057-17
148	Dicotyledoneae	Asteraceae	Bidens pilosa	plant	Guangzhou Longdong	MG730374	LNMP058-17
1603	Dicotyledoneae	Asteraceae	Bidens pilosa	plant	South China Botanical Garden	MG730375	LNMP059-17
1604	Dicotyledoneae	Asteraceae	Bidens pilosa	plant	South China Botanical Garden	MG730376	LNMP060-17
107	Dicotyledoneae	Asteraceae	Bidens pilosa	plant	Guangzhou Longdong	MG730365	LNMP061-17
108	Dicotyledoneae	Asteraceae	Bidens pilosa	plant	Guangzhou Longdong	MG730366	LNMP062-17
109	Dicotyledoneae	Asteraceae	Bidens pilosa	plant	Guangzhou Longdong	MG730367	LNMP063-17
1147	Dicotyledoneae	Asteraceae	Bidens pilosa	plant	South China Botanical Garden	MG730368	LNMP064-17
1288	Dicotyledoneae	Asteraceae	Bidens pilosa	plant	Lingnan TCM garden	MG730369	LNMP065-17
1596	Dicotyledoneae	Asteraceae	Bidens pilosa	plant	Lingnan TCM garden	MG730370	LNMP066-17
1605	Dicotyledoneae	Asteraceae	Bidens pilosa	plant	South China Botanical Garden	MG730371	LNMP067-17
1145	Dicotyledoneae	Asteraceae	Bidens tripartita	plant	Jiangxi	MG730552	LNMP068-17
1146	Dicotyledoneae	Asteraceae	Bidens tripartita	plant	Jiangxi	MG730553	LNMP069-17
348	Dicotyledoneae	Asteraceae	Blumea formosana	plant	Lechang Jiufeng	MG730911	LNMP070-17
349	Dicotyledoneae	Asteraceae	Blumea formosana	plant	Lechang Jiufeng	MG730912	LNMP071-17
350	Dicotyledoneae	Asteraceae	Blumea formosana	plant	Lechang Jiufeng	MG730913	LNMP072-17
797	Dicotyledoneae	Asteraceae	Blumea megacephala	plant	Lechang Jiufeng	MG730270	LNMP073-17
798	Dicotyledoneae	Asteraceae	Blumea megacephala	plant	Lechang Jiufeng	MG730271	LNMP074-17
799	Dicotyledoneae	Asteraceae	Blumea megacephala	plant	Lechang Jiufeng	MG730272	LNMP075-17
465	Dicotyledoneae	Asteraceae	Chrysanthemum indicum	plant	Lechang Jiufeng	MG731086	LNMP076-17
466	Dicotyledoneae	Asteraceae	Chrysanthemum indicum	plant	Lechang Jiufeng	MG731087	LNMP077-17
467	Dicotyledoneae	Asteraceae	Chrysanthemum indicum	plant	Lechang Jiufeng	MG731088	LNMP078-17
468	Dicotyledoneae	Asteraceae	Doellingeria scabra	plant	Lechang Jiufeng	MG730267	LNMP079-17
469	Dicotyledoneae	Asteraceae	Doellingeria scabra	plant	Lechang Jiufeng	MG730268	LNMP080-17
470	Dicotyledoneae	Asteraceae	Doellingeria scabra	plant	Lechang Jiufeng	MG730269	LNMP081-17
636	Dicotyledoneae	Asteraceae	Eclipta prostrata	plant	Lechang Jiufeng	MG730560	LNMP082-17
637	Dicotyledoneae	Asteraceae	Eclipta prostrata	plant	Lechang Jiufeng	MG730561	LNMP083-17
638	Dicotyledoneae	Asteraceae	Eclipta prostrata	plant	Lechang Jiufeng	MG730562	LNMP084-17
1517	Dicotyledoneae	Asteraceae	Eclipta prostrata	plant	Lingnan TCM garden	MG730563	LNMP085-17
1518	Dicotyledoneae	Asteraceae	Eclipta prostrata	plant	Lingnan TCM garden	MG730564	LNMP086-17
1519	Dicotyledoneae	Asteraceae	Eclipta prostrata	plant	Lingnan TCM garden	MG730565	LNMP087-17
1585	Dicotyledoneae	Asteraceae	Eclipta prostrata	plant	Lingnan TCM garden	MG730566	LNMP088-17
1591	Dicotyledoneae	Asteraceae	Elephantopus scaber	plant	Lingnan TCM garden	MG730242	LNMP128-17
1592	Dicotyledoneae	Asteraceae	Elephantopus scaber	plant	Lingnan TCM garden	MG730243	LNMP129-17
1593	Dicotyledoneae	Asteraceae	Elephantopus scaber	plant	Lingnan TCM garden	MG730244	LNMP130-17
71	Dicotyledoneae	Asteraceae	Elephantopus tomentosus	plant	Dinghu	MG730089	LNMP089-17
72	Dicotyledoneae	Asteraceae	Elephantopus tomentosus	plant	Dinghu	MG730090	LNMP090-17
73	Dicotyledoneae	Asteraceae	Elephantopus tomentosus	plant	Dinghu	MG730091	LNMP091-17
696	Dicotyledoneae	Asteraceae	Elephantopus tomentosus	plant	Lechang Jiufeng	MG730092	LNMP092-17
697	Dicotyledoneae	Asteraceae	Elephantopus tomentosus	plant	Lechang Jiufeng	MG730093	LNMP093-17
698	Dicotyledoneae	Asteraceae	Elephantopus tomentosus	plant	Lechang Jiufeng	MG730094	LNMP094-17
1289	Dicotyledoneae	Asteraceae	Elephantopus tomentosus	plant	Lingnan TCM garden	MG730095	LNMP095-17
1290	Dicotyledoneae	Asteraceae	Elephantopus tomentosus	plant	Lingnan TCM garden	MG730096	LNMP096-17
1179	Dicotyledoneae	Asteraceae	Eupatorium chinense	plant	Lingnan TCM garden	MG730444	LNMP097-17
351	Dicotyledoneae	Asteraceae	Eupatorium chinense	plant	Lechang Jiufeng	MG731133	LNMP098-17
352	Dicotyledoneae	Asteraceae	Eupatorium chinense	plant	Lechang Jiufeng	MG731134	LNMP099-17
353	Dicotyledoneae	Asteraceae	Eupatorium chinense	plant	Lechang Jiufeng	MG731135	LNMP100-17
261	Dicotyledoneae	Asteraceae	Gynura divaricata	plant	South China Botanical Garden	MG730122	LNMP106-17
262	Dicotyledoneae	Asteraceae	Gynura divaricata	plant	South China Botanical Garden	MG730123	LNMP107-17
263	Dicotyledoneae	Asteraceae	Gynura divaricata	plant	South China Botanical Garden	MG730124	LNMP108-17
59	Dicotyledoneae	Berberidaceae	Mahonia bealei	plant	Lechang	MG730545	LNMP551-17
480	Dicotyledoneae	Berberidaceae	Mahonia bealei	plant	Lechang Jiufeng	MG730546	LNMP552-17
481	Dicotyledoneae	Berberidaceae	Mahonia bealei	plant	Lechang Jiufeng	MG730547	LNMP553-17
482	Dicotyledoneae	Berberidaceae	Mahonia bealei	plant	Lechang Jiufeng	MG730548	LNMP554-17
273	Dicotyledoneae	Bombacaceae	Bombax malabaricum	plant	South China Botanical Garden	MG757321	LNMP350-17
274	Dicotyledoneae	Bombacaceae	Bombax malabaricum	plant	South China Botanical Garden	MG757322	LNMP351-17
275	Dicotyledoneae	Bombacaceae	Bombax malabaricum	plant	South China Botanical Garden	MG757323	LNMP352-17
1358	Dicotyledoneae	Bombacaceae	Bombax malabaricum	herbal product (Lot NO.160609071)	KangMei Pharmaceutical	MG757324	LNMP353-17
161	Dicotyledoneae	Boraginaceae	Ehretia microphylla	plant	South China Botanical Garden	MG730472	LNMP1001-17
162	Dicotyledoneae	Boraginaceae	Ehretia microphylla	plant	South China Botanical Garden	MG730473	LNMP1002-17
163	Dicotyledoneae	Boraginaceae	Ehretia microphylla	plant	South China Botanical Garden	MG730474	LNMP1003-17
1511	Dicotyledoneae	Boraginaceae	Ehretia microphylla	plant	Lingnan TCM garden	MG730475	LNMP1004-17
324	Dicotyledoneae	Brassicaceae	Nasturtium officinale	plant	Lechang Jiufeng	MG730987	LNMP621-17
325	Dicotyledoneae	Brassicaceae	Nasturtium officinale	plant	Lechang Jiufeng	MG730988	LNMP622-17
326	Dicotyledoneae	Brassicaceae	Nasturtium officinale	plant	Lechang Jiufeng	MG730989	LNMP623-17
218	Dicotyledoneae	Bretschneideraceae	Bretschneidera sinensis	plant	Guangzhou Longdong	MG730153	LNMP610-17
219	Dicotyledoneae	Bretschneideraceae	Bretschneidera sinensis	plant	Guangzhou Longdong	MG730154	LNMP611-17
220	Dicotyledoneae	Bretschneideraceae	Bretschneidera sinensis	plant	Guangzhou Longdong	MG730155	LNMP612-17
1003	Dicotyledoneae	Burseraceae	Canarium album	plant	Dinghu	MG730341	LNMP897-17
1004	Dicotyledoneae	Burseraceae	Canarium album	plant	Dinghu	MG730342	LNMP898-17
1005	Dicotyledoneae	Burseraceae	Canarium album	plant	Dinghu	MG730343	LNMP899-17
79	Dicotyledoneae	Buxaceae	Buxus sinica	plant	Jiangxi Lushan
80	Dicotyledoneae	Buxaceae	Buxus sinica	plant	Jiangxi Lushan	MG730466	LNMP956-17
81	Dicotyledoneae	Buxaceae	Buxus sinica	plant	Jiangxi Lushan	MG730467	LNMP957-17
928	Dicotyledoneae	Calycanthaceae	Capparis cantoniensis	plant	Dinghu
929	Dicotyledoneae	Calycanthaceae	Capparis cantoniensis	plant	Dinghu
930	Dicotyledoneae	Calycanthaceae	Capparis cantoniensis	plant	Dinghu
486	Dicotyledoneae	Campanulaceae	Campanumoea javanica	plant	Lechang Jiufeng	MG730518	LNMP005-17
487	Dicotyledoneae	Campanulaceae	Campanumoea javanica	plant	Lechang Jiufeng	MG730519	LNMP006-17
488	Dicotyledoneae	Campanulaceae	Campanumoea javanica	plant	Lechang Jiufeng
420	Dicotyledoneae	Campanulaceae	Cyclocodon lancifolius	plant	Lechang Jiufeng	MG730914	LNMP008-17
421	Dicotyledoneae	Campanulaceae	Cyclocodon lancifolius	plant	Lechang Jiufeng	MG730915	LNMP009-17
422	Dicotyledoneae	Campanulaceae	Cyclocodon lancifolius	plant	Lechang Jiufeng	MG730916	LNMP010-17
354	Dicotyledoneae	Campanulaceae	Lobelia melliana	plant	Lechang Jiufeng	MG731006	LNMP196-17
355	Dicotyledoneae	Campanulaceae	Lobelia melliana	plant	Lechang Jiufeng	MG731007	LNMP197-17
356	Dicotyledoneae	Campanulaceae	Lobelia melliana	plant	Lechang Jiufeng	MG731008	LNMP198-17
1612	Dicotyledoneae	Caprifoliaceae	Lonicera japonica	herbal product (Lot NO.160204281)	Kangmei Pharmaceutical	MG730523	LNMP782-17
1627	Dicotyledoneae	Caprifoliaceae	Lonicera japonica	herbal product (Lot NO.1608001)	Kangmei Pharmaceutical	MG730524	LNMP783-17
1628	Dicotyledoneae	Caprifoliaceae	Lonicera japonica	herbal product (Lot NO.160707361)	Kangmei Pharmaceutical	MG730525	LNMP784-17
1165-1	Dicotyledoneae	Caryophyllaceae	Polycarpaea corymbosa	herbal product (Lot NO.20160126)	Nanling Pharmaceutical	MG730076	LNMP151-17
1165-2	Dicotyledoneae	Caryophyllaceae	Polycarpaea corymbosa	herbal product (Lot NO.20160126)	Nanling Pharmaceutical	MG730077	LNMP152-17
1165-3	Dicotyledoneae	Caryophyllaceae	Polycarpaea corymbosa	herbal product (Lot NO.20160126)	Nanling Pharmaceutical	MG730078	LNMP153-17
1165-4	Dicotyledoneae	Caryophyllaceae	Polycarpaea corymbosa	herbal product (Lot NO.20160126)	Nanling Pharmaceutical	MG730079	LNMP154-17
1165-5	Dicotyledoneae	Caryophyllaceae	Polycarpaea corymbosa	herbal product (Lot NO.20160126)	Nanling Pharmaceutical	MG730080	LNMP155-17
1165-6	Dicotyledoneae	Caryophyllaceae	Polycarpaea corymbosa	herbal product (Lot NO.20160126)	Nanling Pharmaceutical	MG730081	LNMP156-17
1165-7	Dicotyledoneae	Caryophyllaceae	Polycarpaea corymbosa	herbal product (Lot NO.20160126)	Nanling Pharmaceutical	MG730082	LNMP157-17
1165-8	Dicotyledoneae	Caryophyllaceae	Polycarpaea corymbosa	herbal product (Lot NO.20160126)	Nanling Pharmaceutical	MG730083	LNMP158-17
1165-9	Dicotyledoneae	Caryophyllaceae	Polycarpaea corymbosa	herbal product (Lot NO.20160126)	Nanling Pharmaceutical	MG730084	LNMP159-17
1165-10	Dicotyledoneae	Caryophyllaceae	Polycarpaea corymbosa	herbal product (Lot NO.20160126)	Nanling Pharmaceutical	MG730085	LNMP160-17
70	Dicotyledoneae	Chloranthaceae	Sarcandra glabra	plant	Lechang	MG730164	LNMP468-17
815	Dicotyledoneae	Chloranthaceae	Sarcandra glabra	plant	Lechang Jiufeng	MG730165	LNMP469-17
816	Dicotyledoneae	Chloranthaceae	Sarcandra glabra	plant	Lechang Jiufeng	MG730166	LNMP470-17
817	Dicotyledoneae	Chloranthaceae	Sarcandra glabra	plant	Lechang Jiufeng	MG730167	LNMP471-17
1287	Dicotyledoneae	Chloranthaceae	Sarcandra glabra	plant	Lingnan TCM garden	MG730168	LNMP472-17
1589	Dicotyledoneae	Chloranthaceae	Sarcandra glabra	plant	Lingnan TCM garden	MG730169	LNMP473-17
964	Dicotyledoneae	Clusiaceae	Cratoxylum cochinchinense	plant	Dinghu	MG730457	LNMP452-17
965	Dicotyledoneae	Clusiaceae	Cratoxylum cochinchinense	plant	Dinghu	MG730458	LNMP453-17
966	Dicotyledoneae	Clusiaceae	Cratoxylum cochinchinense	plant	Dinghu	MG730459	LNMP454-17
1329	Dicotyledoneae	Clusiaceae	Cratoxylum cochinchinense	plant	Lingnan TCM garden	MG730460	LNMP455-17
1535	Dicotyledoneae	Clusiaceae	Cratoxylum cochinchinense	plant	Lingnan TCM garden	MG730461	LNMP456-17
1536	Dicotyledoneae	Clusiaceae	Cratoxylum cochinchinense	plant	Lingnan TCM garden	MG730462	LNMP457-17
1062	Dicotyledoneae	Clusiaceae	Garcinia oblongifolia	plant	Dinghu
1063	Dicotyledoneae	Clusiaceae	Garcinia oblongifolia	plant	Dinghu
1064	Dicotyledoneae	Clusiaceae	Garcinia oblongifolia	plant	Dinghu
720	Dicotyledoneae	Clusiaceae	Hypericum monogynum	plant	Lechang Jiufeng	MG730520	LNMP458-17
721	Dicotyledoneae	Clusiaceae	Hypericum monogynum	plant	Lechang Jiufeng	MG730521	LNMP459-17
722	Dicotyledoneae	Clusiaceae	Hypericum monogynum	plant	Lechang Jiufeng	MG730522	LNMP460-17
209	Dicotyledoneae	Compositae	Aster subulatus	plant	Guangzhou Longdong	MG731203	LNMP050-17
210	Dicotyledoneae	Compositae	Aster subulatus	plant	Guangzhou Longdong	MG731204	LNMP051-17
211	Dicotyledoneae	Compositae	Aster subulatus	plant	Guangzhou Longdong	MG731205	LNMP052-17
327	Dicotyledoneae	Compositae	Paraixeris denticulata	plant	Lechang Jiufeng	MG730451	LNMP109-17
328	Dicotyledoneae	Compositae	Paraixeris denticulata	plant	Lechang Jiufeng	MG730452	LNMP110-17
329	Dicotyledoneae	Compositae	Paraixeris denticulata	plant	Lechang Jiufeng	MG730453	LNMP111-17
435	Dicotyledoneae	Compositae	Serratula chinensis	plant	Lechang Jiufeng	MG730430	LNMP112-17
436	Dicotyledoneae	Compositae	Serratula chinensis	plant	Lechang Jiufeng	MG730431	LNMP113-17
437	Dicotyledoneae	Compositae	Serratula chinensis	plant	Lechang Jiufeng	MG730432	LNMP114-17
276	Dicotyledoneae	Compositae	Sonchus arvensis	plant	South China Botanical Garden	MG730539	LNMP115-17
277	Dicotyledoneae	Compositae	Sonchus arvensis	plant	South China Botanical Garden	MG730540	LNMP116-17
278	Dicotyledoneae	Compositae	Sonchus arvensis	plant	South China Botanical Garden	MG730541	LNMP117-17
621	Dicotyledoneae	Compositae	Youngia japonica	plant	Lechang Jiufeng	MG730445	LNMP121-17
622	Dicotyledoneae	Compositae	Youngia japonica	plant	Lechang Jiufeng	MG730446	LNMP122-17
623	Dicotyledoneae	Compositae	Youngia japonica	plant	Lechang Jiufeng	MG730447	LNMP123-17
1509	Dicotyledoneae	Compositae	Youngia japonica	plant	Lingnan TCM garden	MG730448	LNMP124-17
474	Dicotyledoneae	Compositae	Zinnia elegans	plant	Lechang Jiufeng	MG730125	LNMP125-17
475	Dicotyledoneae	Compositae	Zinnia elegans	plant	Lechang Jiufeng	MG730126	LNMP126-17
476	Dicotyledoneae	Compositae	Zinnia elegans	plant	Lechang Jiufeng	MG730127	LNMP127-17
64	Dicotyledoneae	Convolvulaceae	Dinetus racemosus	plant	Lechang	MG730314	LNMP1018-17
375	Dicotyledoneae	Convolvulaceae	Dinetus racemosus	plant	Lechang Jiufeng	MG730315	LNMP1019-17
376	Dicotyledoneae	Convolvulaceae	Dinetus racemosus	plant	Lechang Jiufeng	MG730316	LNMP1020-17
377	Dicotyledoneae	Convolvulaceae	Dinetus racemosus	plant	Lechang Jiufeng
991	Dicotyledoneae	Convolvulaceae	Erycibe obtusifolia	plant	Dinghu	MG730254	LNMP1005-17
992	Dicotyledoneae	Convolvulaceae	Erycibe obtusifolia	plant	Dinghu	MG730255	LNMP1006-17
993	Dicotyledoneae	Convolvulaceae	Erycibe obtusifolia	plant	Dinghu	MG730256	LNMP1007-17
194	Dicotyledoneae	Convolvulaceae	Ipomoea batatas	plant	South China Botanical Garden	MG730288	LNMP1008-17
195	Dicotyledoneae	Convolvulaceae	Ipomoea batatas	plant	South China Botanical Garden	MG730289	LNMP1009-17
196	Dicotyledoneae	Convolvulaceae	Ipomoea batatas	plant	South China Botanical Garden	MG730290	LNMP1010-17
1484	Dicotyledoneae	Convolvulaceae	Ipomoea batatas	plant	Lingnan TCM garden	MG730291	LNMP1011-17
1485	Dicotyledoneae	Convolvulaceae	Ipomoea batatas	plant	Lingnan TCM garden	MG730292	LNMP1012-17
627	Dicotyledoneae	Convolvulaceae	Ipomoea cairica	plant	Lechang Jiufeng	MG730979	LNMP1013-17
628	Dicotyledoneae	Convolvulaceae	Ipomoea cairica	plant	Lechang Jiufeng	MG730980	LNMP1014-17
629	Dicotyledoneae	Convolvulaceae	Ipomoea cairica	plant	Lechang Jiufeng	MG730981	LNMP1015-17
1410	Dicotyledoneae	Convolvulaceae	Ipomoea cairica	plant	Lingnan TCM garden	MG730982	LNMP1016-17
1411	Dicotyledoneae	Convolvulaceae	Ipomoea cairica	plant	Lingnan TCM garden	MG730983	LNMP1017-17
564	Dicotyledoneae	Crassulaceae	Bryophyllum pinnatum	plant	Lechang Jiufeng	MG730643	LNMP633-17
565	Dicotyledoneae	Crassulaceae	Bryophyllum pinnatum	plant	Lechang Jiufeng	MG730644	LNMP634-17
566	Dicotyledoneae	Crassulaceae	Bryophyllum pinnatum	plant	Lechang Jiufeng	MG730645	LNMP635-17
1506	Dicotyledoneae	Crassulaceae	Bryophyllum pinnatum	plant	Lingnan TCM garden	MG730646	LNMP636-17
1507	Dicotyledoneae	Crassulaceae	Bryophyllum pinnatum	plant	Lingnan TCM garden	MG730647	LNMP637-17
1130	Dicotyledoneae	Cruciferae	Isatis tinctoria	herbal product (Lot NO.150707731)	Kangmei Pharmaceutical	MG730898	LNMP613-17
1132	Dicotyledoneae	Cruciferae	Isatis tinctoria	herbal product (Lot NO.150707731)	Kangmei Pharmaceutical	MG730899	LNMP614-17
1133	Dicotyledoneae	Cruciferae	Isatis tinctoria	herbal product (Lot NO.150707731)	Kangmei Pharmaceutical	MG730900	LNMP615-17
1134	Dicotyledoneae	Cruciferae	Isatis tinctoria	herbal product (Lot NO.150707731)	Kangmei Pharmaceutical	MG730901	LNMP616-17
1135	Dicotyledoneae	Cruciferae	Isatis tinctoria	herbal product (Lot NO.150707731)	Kangmei Pharmaceutical	MG730902	LNMP617-17
1136	Dicotyledoneae	Cruciferae	Isatis tinctoria	herbal product (Lot NO.150707731)	Kangmei Pharmaceutical	MG730903	LNMP618-17
1137	Dicotyledoneae	Cruciferae	Isatis tinctoria	herbal product (Lot NO.150707731)	Kangmei Pharmaceutical	MG730904	LNMP619-17
1138	Dicotyledoneae	Cruciferae	Isatis tinctoria	herbal product (Lot NO.150707731)	Kangmei Pharmaceutical	MG730905	LNMP620-17
60	Dicotyledoneae	Cucurbitaceae	Gynostemma pentaphyllum	plant	Lechang	MG730512	LNMP215-17
1594	Dicotyledoneae	Cucurbitaceae	Gynostemma pentaphyllum	plant	Lingnan TCM garden	MG730513	LNMP216-17
1595	Dicotyledoneae	Cucurbitaceae	Gynostemma pentaphyllum	plant	Lingnan TCM garden	MG730514	LNMP217-17
828	Dicotyledoneae	Daphniphyllaceae	Daphniphyllum calycinum	plant	Lechang Jiufeng	MG730757	LNMP235-17
829	Dicotyledoneae	Daphniphyllaceae	Daphniphyllum calycinum	plant	Lechang Jiufeng	MG730758	LNMP236-17
830	Dicotyledoneae	Daphniphyllaceae	Daphniphyllum calycinum	plant	Lechang Jiufeng	MG730759	LNMP237-17
873	Dicotyledoneae	Dilleniaceae	Tetracera asiatica	plant	Lechang Jiufeng	MG730994	LNMP446-17
874	Dicotyledoneae	Dilleniaceae	Tetracera asiatica	plant	Lechang Jiufeng	MG730995	LNMP447-17
875	Dicotyledoneae	Dilleniaceae	Tetracera asiatica	plant	Lechang Jiufeng	MG730996	LNMP448-17
1532	Dicotyledoneae	Dilleniaceae	Tetracera asiatica	plant	Lingnan TCM garden	MG730997	LNMP449-17
1533	Dicotyledoneae	Dilleniaceae	Tetracera asiatica	plant	Lingnan TCM garden	MG730998	LNMP450-17
1534	Dicotyledoneae	Dilleniaceae	Tetracera asiatica	plant	Lingnan TCM garden	MG730999	LNMP451-17
1024	Dicotyledoneae	Ebenaceae	Diospyros eriantha	plant	Dinghu
1025	Dicotyledoneae	Ebenaceae	Diospyros eriantha	plant	Dinghu
1026	Dicotyledoneae	Ebenaceae	Diospyros eriantha	plant	Dinghu
889	Dicotyledoneae	Ericaceae	Craibiodendron scleranthum	plant	Dinghu	MG757291	LNMP229-17
890	Dicotyledoneae	Ericaceae	Craibiodendron scleranthum	plant	Dinghu	MG757292	LNMP230-17
891	Dicotyledoneae	Ericaceae	Craibiodendron scleranthum	plant	Dinghu
1053	Dicotyledoneae	Ericaceae	Rhododendron mariae	plant	Dinghu	MG731182	LNMP232-17
1054	Dicotyledoneae	Ericaceae	Rhododendron mariae	plant	Dinghu	MG731183	LNMP233-17
1055	Dicotyledoneae	Ericaceae	Rhododendron mariae	plant	Dinghu	MG731184	LNMP234-17
612	Dicotyledoneae	Euphorbiaceae	Acalypha australis	plant	Lechang Jiufeng	MG730924	LNMP238-17
613	Dicotyledoneae	Euphorbiaceae	Acalypha australis	plant	Lechang Jiufeng	MG730925	LNMP239-17
614	Dicotyledoneae	Euphorbiaceae	Acalypha australis	plant	Lechang Jiufeng	MG730926	LNMP240-17
803	Dicotyledoneae	Euphorbiaceae	Alchornea trewioides	plant	Lechang Jiufeng	MG730402	LNMP241-17
804	Dicotyledoneae	Euphorbiaceae	Alchornea trewioides	plant	Lechang Jiufeng	MG730403	LNMP242-17
805	Dicotyledoneae	Euphorbiaceae	Alchornea trewioides	plant	Lechang Jiufeng	MG730404	LNMP243-17
1462	Dicotyledoneae	Euphorbiaceae	Alchornea trewioides	plant	Lingnan TCM garden	MG730405	LNMP244-17
1463	Dicotyledoneae	Euphorbiaceae	Alchornea trewioides	plant	Lingnan TCM garden	MG730406	LNMP245-17
504	Dicotyledoneae	Euphorbiaceae	Bischofia javanica	plant	Lechang Jiufeng
505	Dicotyledoneae	Euphorbiaceae	Bischofia javanica	plant	Lechang Jiufeng
506	Dicotyledoneae	Euphorbiaceae	Bischofia javanica	plant	Lechang Jiufeng
291	Dicotyledoneae	Euphorbiaceae	Bischofia polycarpa	plant	South China Botanical Garden
292	Dicotyledoneae	Euphorbiaceae	Bischofia polycarpa	plant	South China Botanical Garden
293	Dicotyledoneae	Euphorbiaceae	Bischofia polycarpa	plant	South China Botanical Garden
1548	Dicotyledoneae	Euphorbiaceae	Bischofia polycarpa	plant	Lingnan TCM garden
1549	Dicotyledoneae	Euphorbiaceae	Bischofia polycarpa	plant	Lingnan TCM garden
1550	Dicotyledoneae	Euphorbiaceae	Bischofia polycarpa	plant	Lingnan TCM garden
919	Dicotyledoneae	Euphorbiaceae	Breynia fruticosa	plant	Dinghu	MG730399	LNMP246-17
920	Dicotyledoneae	Euphorbiaceae	Breynia fruticosa	plant	Dinghu	MG730400	LNMP247-17
921	Dicotyledoneae	Euphorbiaceae	Breynia fruticosa	plant	Dinghu	MG730401	LNMP248-17
228	Dicotyledoneae	Euphorbiaceae	Bridelia tomentosa	plant	Guangzhou Longdong	MG730930	LNMP249-17
031124	Dicotyledoneae	Euphorbiaceae	Bridelia tomentosa	plant	Guangzhou Longdong	MG730931	LNMP250-17
031126	Dicotyledoneae	Euphorbiaceae	Bridelia tomentosa	plant	Guangzhou Longdong	MG730932	LNMP251-17
1478	Dicotyledoneae	Euphorbiaceae	Bridelia tomentosa	plant	Lingnan TCM garden
1479	Dicotyledoneae	Euphorbiaceae	Bridelia tomentosa	plant	Lingnan TCM garden	MG730933	LNMP253-17
1094	Dicotyledoneae	Euphorbiaceae	Endospermum chinense	plant	Dinghu	MG730463	LNMP254-17
1095	Dicotyledoneae	Euphorbiaceae	Endospermum chinense	plant	Dinghu	MG730464	LNMP255-17
1096	Dicotyledoneae	Euphorbiaceae	Endospermum chinense	plant	Dinghu	MG730465	LNMP256-17
188	Dicotyledoneae	Euphorbiaceae	Euphorbia hirta	plant	South China Botanical Garden	MG730317	LNMP257-17
189	Dicotyledoneae	Euphorbiaceae	Euphorbia hirta	plant	South China Botanical Garden	MG730318	LNMP258-17
190	Dicotyledoneae	Euphorbiaceae	Euphorbia hirta	plant	South China Botanical Garden	MG730319	LNMP259-17
1597	Dicotyledoneae	Euphorbiaceae	Euphorbia hirta	plant	Lingnan TCM garden	MG730320	LNMP260-17
606	Dicotyledoneae	Euphorbiaceae	Euphorbia humifusa	plant	Lechang Jiufeng	MG730245	LNMP261-17
607	Dicotyledoneae	Euphorbiaceae	Euphorbia humifusa	plant	Lechang Jiufeng	MG730246	LNMP262-17
608	Dicotyledoneae	Euphorbiaceae	Euphorbia humifusa	plant	Lechang Jiufeng	MG730247	LNMP263-17
1364	Dicotyledoneae	Euphorbiaceae	Euphorbia humifusa	herbal product (Lot NO.160107371)	Kangmei Pharmaceutical
624	Dicotyledoneae	Euphorbiaceae	Euphorbia thymifolia	plant	Lechang Jiufeng	MG730785	LNMP265-17
625	Dicotyledoneae	Euphorbiaceae	Euphorbia thymifolia	plant	Lechang Jiufeng	MG730786	LNMP266-17
626	Dicotyledoneae	Euphorbiaceae	Euphorbia thymifolia	plant	Lechang Jiufeng	MG730787	LNMP267-17
110	Dicotyledoneae	Euphorbiaceae	Excoecaria cochinchinensis	plant	Guangzhou Longdong	MG757286	LNMP268-17
111	Dicotyledoneae	Euphorbiaceae	Excoecaria cochinchinensis	plant	Guangzhou Longdong	MG757287	LNMP269-17
112	Dicotyledoneae	Euphorbiaceae	Excoecaria cochinchinensis	plant	Guangzhou Longdong	MG757288	LNMP270-17
1445	Dicotyledoneae	Euphorbiaceae	Excoecaria cochinchinensis	plant	Lingnan TCM garden	MG757289	LNMP271-17
1446	Dicotyledoneae	Euphorbiaceae	Excoecaria cochinchinensis	plant	Lingnan TCM garden	MG757290	LNMP272-17
846	Dicotyledoneae	Euphorbiaceae	Glochidion eriocarpum	plant	Lechang Jiufeng	MG730683	LNMP273-17
847	Dicotyledoneae	Euphorbiaceae	Glochidion eriocarpum	plant	Lechang Jiufeng	MG730684	LNMP274-17
848	Dicotyledoneae	Euphorbiaceae	Glochidion eriocarpum	plant	Lechang Jiufeng	MG730685	LNMP275-17
1324	Dicotyledoneae	Euphorbiaceae	Glochidion eriocarpum	plant	Lingnan TCM garden	MG730686	LNMP276-17
1325	Dicotyledoneae	Euphorbiaceae	Glochidion eriocarpum	plant	Lingnan TCM garden	MG730687	LNMP277-17
1326	Dicotyledoneae	Euphorbiaceae	Glochidion eriocarpum	plant	Lingnan TCM garden	MG730688	LNMP278-17
1042	Dicotyledoneae	Euphorbiaceae	Glochidion lanceolarium	plant	Dinghu	MG730769	LNMP280-17
1043	Dicotyledoneae	Euphorbiaceae	Glochidion lanceolarium	plant	Dinghu	MG730770	LNMP281-17
76	Dicotyledoneae	Euphorbiaceae	Glochidion wrightii	plant	Dinghu	MG730061	LNMP282-17
958	Dicotyledoneae	Euphorbiaceae	Glochidion wrightii	plant	Dinghu	MG730062	LNMP283-17
959	Dicotyledoneae	Euphorbiaceae	Glochidion wrightii	plant	Dinghu	MG730063	LNMP284-17
960	Dicotyledoneae	Euphorbiaceae	Glochidion wrightii	plant	Dinghu	MG730064	LNMP285-17
77	Dicotyledoneae	Euphorbiaceae	Glochidion zeylanicum var. tomentosum	plant	Dinghu	MG730418	LNMP279-17
206	Dicotyledoneae	Euphorbiaceae	Jatropha curcas	plant	Guangzhou Longdong	MG730648	LNMP286-17
207	Dicotyledoneae	Euphorbiaceae	Jatropha curcas	plant	Guangzhou Longdong	MG730649	LNMP287-17
208	Dicotyledoneae	Euphorbiaceae	Jatropha curcas	plant	Guangzhou Longdong	MG730650	LNMP288-17
1504	Dicotyledoneae	Euphorbiaceae	Jatropha curcas	plant	Lingnan TCM garden	MG730651	LNMP289-17
1505	Dicotyledoneae	Euphorbiaceae	Jatropha curcas	plant	Lingnan TCM garden	MG730652	LNMP290-17
1106	Dicotyledoneae	Euphorbiaceae	Macaranga tanarius	plant	Dinghu	MG731057	LNMP291-17
1107	Dicotyledoneae	Euphorbiaceae	Macaranga tanarius	plant	Dinghu	MG731058	LNMP292-17
1108	Dicotyledoneae	Euphorbiaceae	Macaranga tanarius	plant	Dinghu	MG731059	LNMP293-17
600	Dicotyledoneae	Euphorbiaceae	Mallotus apelta	plant	Lechang Jiufeng	MG730065	LNMP294-17
601	Dicotyledoneae	Euphorbiaceae	Mallotus apelta	plant	Lechang Jiufeng	MG730066	LNMP295-17
602	Dicotyledoneae	Euphorbiaceae	Mallotus apelta	plant	Lechang Jiufeng	MG730067	LNMP296-17
1316	Dicotyledoneae	Euphorbiaceae	Mallotus apelta	plant	Lingnan TCM garden	MG730068	LNMP297-17
1537	Dicotyledoneae	Euphorbiaceae	Mallotus apelta	plant	Lingnan TCM garden	MG730069	LNMP298-17
1538	Dicotyledoneae	Euphorbiaceae	Mallotus apelta	plant	Lingnan TCM garden	MG730070	LNMP299-17
855	Dicotyledoneae	Euphorbiaceae	Mallotus paniculatus	plant	Lechang Jiufeng	MG730116	LNMP300-17
856	Dicotyledoneae	Euphorbiaceae	Mallotus paniculatus	plant	Lechang Jiufeng	MG730117	LNMP301-17
857	Dicotyledoneae	Euphorbiaceae	Mallotus paniculatus	plant	Lechang Jiufeng	MG730118	LNMP302-17
182	Dicotyledoneae	Euphorbiaceae	Manihot esculenta	plant	South China Botanical Garden	MG730715	LNMP303-17
183	Dicotyledoneae	Euphorbiaceae	Manihot esculenta	plant	South China Botanical Garden	MG730716	LNMP304-17
184	Dicotyledoneae	Euphorbiaceae	Manihot esculenta	plant	South China Botanical Garden	MG730717	LNMP305-17
1442	Dicotyledoneae	Euphorbiaceae	Manihot esculenta	plant	Lingnan TCM garden	MG730718	LNMP306-17
1523	Dicotyledoneae	Euphorbiaceae	Manihot esculenta	plant	Lingnan TCM garden	MG730719	LNMP307-17
1524	Dicotyledoneae	Euphorbiaceae	Manihot esculenta	plant	Lingnan TCM garden	MG730720	LNMP308-17
756	Dicotyledoneae	Euphorbiaceae	Phyllanthus emblica	plant	Lechang Jiufeng	MG731120	LNMP309-17
757	Dicotyledoneae	Euphorbiaceae	Phyllanthus emblica	plant	Lechang Jiufeng	MG731121	LNMP310-17
758	Dicotyledoneae	Euphorbiaceae	Phyllanthus emblica	plant	Lechang Jiufeng	MG731122	LNMP311-17
1322	Dicotyledoneae	Euphorbiaceae	Phyllanthus emblica	plant	Lingnan TCM garden	MG731123	LNMP312-17
1323	Dicotyledoneae	Euphorbiaceae	Phyllanthus emblica	plant	Lingnan TCM garden	MG731124	LNMP313-17
1033	Dicotyledoneae	Euphorbiaceae	Phyllanthus reticulatus	plant	Dinghu	MG731033	LNMP314-17
1034	Dicotyledoneae	Euphorbiaceae	Phyllanthus reticulatus	plant	Dinghu	MG731034	LNMP315-17
1035	Dicotyledoneae	Euphorbiaceae	Phyllanthus reticulatus	plant	Dinghu	MG731035	LNMP316-17
1036	Dicotyledoneae	Euphorbiaceae	Phyllanthus reticulatus	plant	Dinghu	MG731036	LNMP317-17
1037	Dicotyledoneae	Euphorbiaceae	Phyllanthus reticulatus	plant	Dinghu	MG731037	LNMP318-17
1038	Dicotyledoneae	Euphorbiaceae	Phyllanthus reticulatus	plant	Dinghu	MG731038	LNMP319-17
1039	Dicotyledoneae	Euphorbiaceae	Phyllanthus reticulatus	plant	Dinghu	MG731039	LNMP320-17
1040	Dicotyledoneae	Euphorbiaceae	Phyllanthus reticulatus	plant	Dinghu	MG731040	LNMP321-17
1041	Dicotyledoneae	Euphorbiaceae	Phyllanthus reticulatus	plant	Dinghu	MG731041	LNMP322-17
203	Dicotyledoneae	Euphorbiaceae	Sapium sebiferum	plant	South China Botanical Garden	MG730961	LNMP328-17
204	Dicotyledoneae	Euphorbiaceae	Sapium sebiferum	plant	South China Botanical Garden	MG730962	LNMP329-17
205	Dicotyledoneae	Euphorbiaceae	Sapium sebiferum	plant	South China Botanical Garden	MG730963	LNMP330-17
1302	Dicotyledoneae	Euphorbiaceae	Sapium sebiferum	plant	Lingnan TCM garden	MG730964	LNMP331-17
119	Dicotyledoneae	Euphorbiaceae	Sauropus spatulifolius	plant	Guangzhou Longdong	MG730627	LNMP332-17
120	Dicotyledoneae	Euphorbiaceae	Sauropus spatulifolius	plant	Guangzhou Longdong	MG730628	LNMP333-17
121	Dicotyledoneae	Euphorbiaceae	Sauropus spatulifolius	plant	Guangzhou Longdong	MG730629	LNMP334-17
1296	Dicotyledoneae	Euphorbiaceae	Sauropus spatulifolius	plant	Lingnan TCM garden	MG730630	LNMP335-17
1297	Dicotyledoneae	Euphorbiaceae	Sauropus spatulifolius	plant	Lingnan TCM garden	MG730631	LNMP336-17
1298	Dicotyledoneae	Euphorbiaceae	Sauropus spatulifolius	plant	Lingnan TCM garden	MG730632	LNMP337-17
1351	Dicotyledoneae	Euphorbiaceae	Sauropus spatulifolius	herbal product (Lot NO.160502031)	Kangmei Pharmaceutical	MG730633	LNMP338-17
633	Dicotyledoneae	Euphorbiaceae	Securinega virosa	plant	Lechang Jiufeng	MG730071	LNMP339-17
634	Dicotyledoneae	Euphorbiaceae	Securinega virosa	plant	Lechang Jiufeng	MG730072	LNMP340-17
635	Dicotyledoneae	Euphorbiaceae	Securinega virosa	plant	Lechang Jiufeng	MG730073	LNMP341-17
1472	Dicotyledoneae	Euphorbiaceae	Securinega virosa	plant	Lingnan TCM garden	MG730074	LNMP342-17
1473	Dicotyledoneae	Euphorbiaceae	Securinega virosa	plant	Lingnan TCM garden	MG730075	LNMP343-17
834	Dicotyledoneae	Euphorbiaceae	Triadica cochinchinensis	plant	Lechang Jiufeng	MG730830	LNMP323-17
835	Dicotyledoneae	Euphorbiaceae	Triadica cochinchinensis	plant	Lechang Jiufeng	MG730831	LNMP324-17
836	Dicotyledoneae	Euphorbiaceae	Triadica cochinchinensis	plant	Lechang Jiufeng	MG730832	LNMP325-17
1492	Dicotyledoneae	Euphorbiaceae	Triadica cochinchinensis	plant	Lingnan TCM garden	MG730833	LNMP326-17
1493	Dicotyledoneae	Euphorbiaceae	Triadica cochinchinensis	plant	Lingnan TCM garden	MG730834	LNMP327-17
973	Dicotyledoneae	Fabaceae	Bauhinia championii	plant	Dinghu	MG730634	LNMP624-17
974	Dicotyledoneae	Fabaceae	Bauhinia championii	plant	Dinghu	MG730635	LNMP625-17
975	Dicotyledoneae	Fabaceae	Bauhinia championii	plant	Dinghu	MG730636	LNMP626-17
690	Dicotyledoneae	Fabaceae	Bauhinia variegata	plant	Lechang Jiufeng	MG731083	LNMP627-17
691	Dicotyledoneae	Fabaceae	Bauhinia variegata	plant	Lechang Jiufeng	MG731084	LNMP628-17
692	Dicotyledoneae	Fabaceae	Bauhinia variegata	plant	Lechang Jiufeng	MG731085	LNMP629-17
1009	Dicotyledoneae	Fabaceae	Bowringia callicarpa	plant	Dinghu	MG730917	LNMP677-17
1010	Dicotyledoneae	Fabaceae	Bowringia callicarpa	plant	Dinghu	MG730918	LNMP678-17
1011	Dicotyledoneae	Fabaceae	Bowringia callicarpa	plant	Dinghu	MG730919	LNMP679-17
952	Dicotyledoneae	Fabaceae	Cajanus cajan	plant	Dinghu	MG730708	LNMP680-17
953	Dicotyledoneae	Fabaceae	Cajanus cajan	plant	Dinghu	MG730709	LNMP681-17
954	Dicotyledoneae	Fabaceae	Cajanus cajan	plant	Dinghu	MG730710	LNMP682-17
1563	Dicotyledoneae	Fabaceae	Cajanus cajan	plant	Lingnan TCM garden	MG730711	LNMP683-17
1564	Dicotyledoneae	Fabaceae	Cajanus cajan	plant	Lingnan TCM garden	MG730712	LNMP684-17
1565	Dicotyledoneae	Fabaceae	Cajanus cajan	plant	Lingnan TCM garden	MG730713	LNMP685-17
1566	Dicotyledoneae	Fabaceae	Cajanus cajan	plant	Lingnan TCM garden	MG730714	LNMP686-17
864	Dicotyledoneae	Fabaceae	Cassia fistula	plant	Lechang Jiufeng	MG730549	LNMP630-17
865	Dicotyledoneae	Fabaceae	Cassia fistula	plant	Lechang Jiufeng	MG730550	LNMP631-17
866	Dicotyledoneae	Fabaceae	Cassia fistula	plant	Lechang Jiufeng	MG730551	LNMP632-17
297	Dicotyledoneae	Fabaceae	Cassia occidentalis	plant	South China Botanical Garden	MG730942	LNMP655-17
298	Dicotyledoneae	Fabaceae	Cassia occidentalis	plant	South China Botanical Garden	MG730943	LNMP656-17
299	Dicotyledoneae	Fabaceae	Cassia occidentalis	plant	South China Botanical Garden	MG730944	LNMP657-17
1304	Dicotyledoneae	Fabaceae	Cassia occidentalis	plant	Lingnan TCM garden	MG730945	LNMP658-17
1305	Dicotyledoneae	Fabaceae	Cassia occidentalis	plant	Lingnan TCM garden	MG730946	LNMP659-17
528	Dicotyledoneae	Fabaceae	Dalbergia odorifera	plant	Lechang Jiufeng	MG730503	LNMP687-17
529	Dicotyledoneae	Fabaceae	Dalbergia odorifera	plant	Lechang Jiufeng	MG730504	LNMP688-17
530	Dicotyledoneae	Fabaceae	Dalbergia odorifera	plant	Lechang Jiufeng	MG730505	LNMP689-17
1310	Dicotyledoneae	Fabaceae	Dalbergia odorifera	plant	Lingnan TCM garden	MG730506	LNMP690-17
1311	Dicotyledoneae	Fabaceae	Dalbergia odorifera	plant	Lingnan TCM garden	MG730507	LNMP691-17
1312	Dicotyledoneae	Fabaceae	Dalbergia odorifera	plant	Lingnan TCM garden	MG730508	LNMP692-17
898	Dicotyledoneae	Fabaceae	Desmodium gangeticum	plant	Dinghu	MG730233	LNMP693-17
899	Dicotyledoneae	Fabaceae	Desmodium gangeticum	plant	Dinghu	MG730234	LNMP694-17
900	Dicotyledoneae	Fabaceae	Desmodium gangeticum	plant	Dinghu	MG730235	LNMP695-17
1346	Dicotyledoneae	Fabaceae	Desmodium styracifolium	plant	Lingnan TCM garden	MG730351	LNMP660-17
1347	Dicotyledoneae	Fabaceae	Desmodium styracifolium	plant	Lingnan TCM garden	MG730352	LNMP661-17
1348	Dicotyledoneae	Fabaceae	Desmodium styracifolium	plant	Lingnan TCM garden	MG730353	LNMP662-17
1352	Dicotyledoneae	Fabaceae	Desmodium styracifolium	herbal product (Lot NO.160601061)	Kangmei Pharmaceutical	MG730354	LNMP663-17
594	Dicotyledoneae	Fabaceae	Erythrophleum fordii	plant	Lechang Jiufeng
595	Dicotyledoneae	Fabaceae	Erythrophleum fordii	plant	Lechang Jiufeng
596	Dicotyledoneae	Fabaceae	Erythrophleum fordii	plant	Lechang Jiufeng
1398	Dicotyledoneae	Fabaceae	Erythrophleum fordii	plant	Lingnan TCM garden
1399	Dicotyledoneae	Fabaceae	Erythrophleum fordii	plant	Lingnan TCM garden
675	Dicotyledoneae	Fabaceae	Falcataria moluccana	plant	Lechang Jiufeng	MG751359	LNMP664-17
676	Dicotyledoneae	Fabaceae	Falcataria moluccana	plant	Lechang Jiufeng	MG751360	LNMP665-17
677	Dicotyledoneae	Fabaceae	Falcataria moluccana	plant	Lechang Jiufeng	MG751361	LNMP666-17
1097	Dicotyledoneae	Fabaceae	Flemingia macrophylla	plant	Dinghu	MG730230	LNMP696-17
1098	Dicotyledoneae	Fabaceae	Flemingia macrophylla	plant	Dinghu	MG730231	LNMP697-17
1099	Dicotyledoneae	Fabaceae	Flemingia macrophylla	plant	Dinghu	MG730232	LNMP698-17
669	Dicotyledoneae	Fabaceae	Leucaena leucocephala	plant	Lechang Jiufeng	MG731111	LNMP667-17
670	Dicotyledoneae	Fabaceae	Leucaena leucocephala	plant	Lechang Jiufeng	MG731112	LNMP668-17
671	Dicotyledoneae	Fabaceae	Leucaena leucocephala	plant	Lechang Jiufeng	MG731113	LNMP669-17
843	Dicotyledoneae	Fabaceae	Millettia pulchra	plant	Lechang Jiufeng	MG731117	LNMP699-17
844	Dicotyledoneae	Fabaceae	Millettia pulchra	plant	Lechang Jiufeng	MG731118	LNMP700-17
845	Dicotyledoneae	Fabaceae	Millettia pulchra	plant	Lechang Jiufeng	MG731119	LNMP701-17
615	Dicotyledoneae	Fabaceae	Mimosa pudica	plant	Lechang Jiufeng	MG730395	LNMP670-17
616	Dicotyledoneae	Fabaceae	Mimosa pudica	plant	Lechang Jiufeng
617	Dicotyledoneae	Fabaceae	Mimosa pudica	plant	Lechang Jiufeng
1559	Dicotyledoneae	Fabaceae	Mimosa pudica	plant	Lingnan TCM garden
1560	Dicotyledoneae	Fabaceae	Mimosa pudica	plant	Lingnan TCM garden
1561	Dicotyledoneae	Fabaceae	Mimosa pudica	plant	Lingnan TCM garden
1562	Dicotyledoneae	Fabaceae	Mimosa pudica	plant	Lingnan TCM garden
684	Dicotyledoneae	Fabaceae	Mucuna sempervirens	plant	Lechang Jiufeng	MG730186	LNMP702-17
685	Dicotyledoneae	Fabaceae	Mucuna sempervirens	plant	Lechang Jiufeng	MG730187	LNMP703-17
686	Dicotyledoneae	Fabaceae	Mucuna sempervirens	plant	Lechang Jiufeng	MG730188	LNMP704-17
934	Dicotyledoneae	Fabaceae	Pueraria lobata var. montana	plant	Dinghu	MG730344	LNMP705-17
935	Dicotyledoneae	Fabaceae	Pueraria lobata var. montana	plant	Dinghu	MG730345	LNMP706-17
936	Dicotyledoneae	Fabaceae	Pueraria lobata var. montana	plant	Dinghu	MG730346	LNMP707-17
822	Dicotyledoneae	Fabaceae	Pueraria phaseoloides	plant	Lechang Jiufeng	MG730810	LNMP708-17
823	Dicotyledoneae	Fabaceae	Pueraria phaseoloides	plant	Lechang Jiufeng	MG730811	LNMP709-17
824	Dicotyledoneae	Fabaceae	Pueraria phaseoloides	plant	Lechang Jiufeng	MG730812	LNMP710-17
134	Dicotyledoneae	Fabaceae	Spatholobus suberectus	plant	Guangzhou Longdong	MG730703	LNMP711-17
135	Dicotyledoneae	Fabaceae	Spatholobus suberectus	plant	Guangzhou Longdong	MG730704	LNMP712-17
136	Dicotyledoneae	Fabaceae	Spatholobus suberectus	plant	Guangzhou Longdong	MG730705	LNMP713-17
1608	Dicotyledoneae	Fabaceae	Spatholobus suberectus	herbal product (Lot NO.160302)	Kangmei Pharmaceutical	MG730706	LNMP714-17
1609	Dicotyledoneae	Fabaceae	Spatholobus suberectus	herbal product (Lot NO.160811031)	Kangmei Pharmaceutical	MG730707	LNMP715-17
513	Dicotyledoneae	Fabaceae	Tadehagi triquetrum	plant	Lechang Jiufeng	MG730422	LNMP716-17
514	Dicotyledoneae	Fabaceae	Tadehagi triquetrum	plant	Lechang Jiufeng	MG730423	LNMP717-17
515	Dicotyledoneae	Fabaceae	Tadehagi triquetrum	plant	Lechang Jiufeng	MG730424	LNMP718-17
1308	Dicotyledoneae	Fabaceae	Tadehagi triquetrum	plant	Lingnan TCM garden	MG730425	LNMP719-17
1309	Dicotyledoneae	Fabaceae	Tadehagi triquetrum	plant	Lingnan TCM garden	MG730426	LNMP720-17
837	Dicotyledoneae	Fagaceae	Castanopsis hystrix	plant	Lechang Jiufeng	MG730415	LNMP344-17
838	Dicotyledoneae	Fagaceae	Castanopsis hystrix	plant	Lechang Jiufeng	MG730416	LNMP345-17
839	Dicotyledoneae	Fagaceae	Castanopsis hystrix	plant	Lechang Jiufeng	MG730417	LNMP346-17
726	Dicotyledoneae	Fagaceae	Cyclobalanopsis fleuryi	plant	Lechang Jiufeng
727	Dicotyledoneae	Fagaceae	Cyclobalanopsis fleuryi	plant	Lechang Jiufeng
728	Dicotyledoneae	Fagaceae	Cyclobalanopsis fleuryi	plant	Lechang Jiufeng
771	Dicotyledoneae	Hamamelidaceae	Liquidambar formosana	plant	Lechang Jiufeng	MG730332	LNMP644-17
772	Dicotyledoneae	Hamamelidaceae	Liquidambar formosana	plant	Lechang Jiufeng	MG730333	LNMP645-17
773	Dicotyledoneae	Hamamelidaceae	Liquidambar formosana	plant	Lechang Jiufeng	MG730334	LNMP646-17
1513	Dicotyledoneae	Hamamelidaceae	Liquidambar formosana	plant	Lingnan TCM garden	MG730335	LNMP647-17
753	Dicotyledoneae	Hamamelidaceae	Mytilaria laosensis	plant	Lechang Jiufeng	MG730542	LNMP648-17
754	Dicotyledoneae	Hamamelidaceae	Mytilaria laosensis	plant	Lechang Jiufeng	MG730543	LNMP649-17
755	Dicotyledoneae	Hamamelidaceae	Mytilaria laosensis	plant	Lechang Jiufeng	MG730544	LNMP650-17
750	Dicotyledoneae	Hamamelidaceae	Rhodoleia championi	plant	Lechang Jiufeng	MG730408	LNMP651-17
751	Dicotyledoneae	Hamamelidaceae	Rhodoleia championi	plant	Lechang Jiufeng	MG730409	LNMP652-17
752	Dicotyledoneae	Hamamelidaceae	Rhodoleia championi	plant	Lechang Jiufeng	MG730410	LNMP653-17
1512	Dicotyledoneae	Hamamelidaceae	Rhodoleia championi	plant	Lingnan TCM garden	MG730411	LNMP654-17
357	Dicotyledoneae	Lamiaceae	Ajuga ciliata	plant	Lechang Jiufeng	MG730526	LNMP1022-17
358	Dicotyledoneae	Lamiaceae	Ajuga ciliata	plant	Lechang Jiufeng	MG730527	LNMP1023-17
359	Dicotyledoneae	Lamiaceae	Ajuga ciliata	plant	Lechang Jiufeng	MG730528	LNMP1024-17
101	Dicotyledoneae	Lamiaceae	Anisomeles indica	plant	South China Botanical Garden	MG757268	LNMP1032-17
102	Dicotyledoneae	Lamiaceae	Anisomeles indica	plant	South China Botanical Garden	MG757269	LNMP1033-17
103	Dicotyledoneae	Lamiaceae	Anisomeles indica	plant	South China Botanical Garden	MG757270	LNMP1034-17
1330	Dicotyledoneae	Lamiaceae	Anisomeles indica	plant	Lingnan TCM garden	MG757271	LNMP1035-17
1331	Dicotyledoneae	Lamiaceae	Anisomeles indica	plant	Lingnan TCM garden	MG757272	LNMP1036-17
402	Dicotyledoneae	Lamiaceae	Clinopodium chinense	plant	Lechang Jiufeng	MG730329	LNMP1025-17
403	Dicotyledoneae	Lamiaceae	Clinopodium chinense	plant	Lechang Jiufeng	MG730330	LNMP1026-17
404	Dicotyledoneae	Lamiaceae	Clinopodium chinense	plant	Lechang Jiufeng	MG730331	LNMP1027-17
61	Dicotyledoneae	Lamiaceae	Elsholtzia argyi	plant	Lechang	MG731188	LNMP1028-17
462	Dicotyledoneae	Lamiaceae	Elsholtzia argyi	plant	Lechang Jiufeng	MG731189	LNMP1029-17
463	Dicotyledoneae	Lamiaceae	Elsholtzia argyi	plant	Lechang Jiufeng	MG731190	LNMP1030-17
464	Dicotyledoneae	Lamiaceae	Elsholtzia argyi	plant	Lechang Jiufeng	MG731191	LNMP1031-17
861	Dicotyledoneae	Lamiaceae	Isodon amethystoides	plant	Lechang Jiufeng	MG731025	LNMP1073-17
862	Dicotyledoneae	Lamiaceae	Isodon amethystoides	plant	Lechang Jiufeng	MG731026	LNMP1074-17
863	Dicotyledoneae	Lamiaceae	Isodon amethystoides	plant	Lechang Jiufeng	MG731027	LNMP1075-17
8	Dicotyledoneae	Lamiaceae	Isodon coetsa	plant	Lechang	MG731170	LNMP1101-17
9	Dicotyledoneae	Lamiaceae	Isodon coetsa	plant	Lechang	MG731171	LNMP1102-17
10	Dicotyledoneae	Lamiaceae	Isodon coetsa	plant	Lechang	MG731172	LNMP1103-17
11	Dicotyledoneae	Lamiaceae	Isodon coetsa	plant	Lechang	MG731173	LNMP1104-17
12	Dicotyledoneae	Lamiaceae	Isodon coetsa	plant	Lechang	MG731174	LNMP1105-17
13	Dicotyledoneae	Lamiaceae	Isodon coetsa	plant	Lechang	MG731175	LNMP1106-17
14	Dicotyledoneae	Lamiaceae	Isodon coetsa	plant	Lechang	MG731176	LNMP1107-17
15	Dicotyledoneae	Lamiaceae	Isodon coetsa	plant	Lechang	MG731177	LNMP1108-17
16	Dicotyledoneae	Lamiaceae	Isodon coetsa	plant	Lechang	MG731178	LNMP1109-17
17	Dicotyledoneae	Lamiaceae	Isodon coetsa	plant	Lechang	MG731179	LNMP1110-17
18	Dicotyledoneae	Lamiaceae	Isodon coetsa	plant	Lechang	MG731180	LNMP1111-17
19	Dicotyledoneae	Lamiaceae	Isodon coetsa	plant	Lechang	MG731181	LNMP1112-17
20	Dicotyledoneae	Lamiaceae	Isodon lophanthoides	plant	Lechang	MG731016	LNMP1076-17
21	Dicotyledoneae	Lamiaceae	Isodon lophanthoides	plant	Lechang	MG731017	LNMP1077-17
22	Dicotyledoneae	Lamiaceae	Isodon lophanthoides	plant	Lechang	MG731018	LNMP1078-17
23	Dicotyledoneae	Lamiaceae	Isodon lophanthoides	plant	Lechang	MG731019	LNMP1079-17
24	Dicotyledoneae	Lamiaceae	Isodon lophanthoides	plant	Lechang	MG731020	LNMP1080-17
25	Dicotyledoneae	Lamiaceae	Isodon lophanthoides	plant	Lechang	MG731021	LNMP1081-17
92	Dicotyledoneae	Lamiaceae	Isodon lophanthoides	plant	South China Botanical Garden	MG731022	LNMP1082-17
93	Dicotyledoneae	Lamiaceae	Isodon lophanthoides	plant	South China Botanical Garden	MG731023	LNMP1083-17
94	Dicotyledoneae	Lamiaceae	Isodon lophanthoides	plant	South China Botanical Garden	MG731024	LNMP1084-17
1	Dicotyledoneae	Lamiaceae	Isodon lophanthoides	plant	Lechang	MG731009	LNMP1085-17
2	Dicotyledoneae	Lamiaceae	Isodon lophanthoides	plant	Lechang	MG731010	LNMP1086-17
3	Dicotyledoneae	Lamiaceae	Isodon lophanthoides	plant	Lechang	MG731011	LNMP1087-17
4	Dicotyledoneae	Lamiaceae	Isodon lophanthoides	plant	Lechang	MG731012	LNMP1088-17
5	Dicotyledoneae	Lamiaceae	Isodon lophanthoides	plant	Lechang	MG731013	LNMP1089-17
6	Dicotyledoneae	Lamiaceae	Isodon lophanthoides	plant	Lechang	MG731014	LNMP1090-17
7	Dicotyledoneae	Lamiaceae	Isodon lophanthoides	plant	Lechang	MG731015	LNMP1091-17
89	Dicotyledoneae	Lamiaceae	Isodon lophanthoides var. graciliflorus	plant	South China Botanical Garden	MG757302	LNMP1092-17
90	Dicotyledoneae	Lamiaceae	Isodon lophanthoides var. graciliflorus	plant	South China Botanical Garden	MG757303	LNMP1093-17
91	Dicotyledoneae	Lamiaceae	Isodon lophanthoides var. graciliflorus	plant	South China Botanical Garden	MG757304	LNMP1094-17
98	Dicotyledoneae	Lamiaceae	Isodon serra	plant	South China Botanical Garden
99	Dicotyledoneae	Lamiaceae	Isodon serra	plant	South China Botanical Garden
100	Dicotyledoneae	Lamiaceae	Isodon serra	plant	South China Botanical Garden	MG730990	LNMP1097-17
1368	Dicotyledoneae	Lamiaceae	Isodon serra	herbal product (Lot NO.160608411)	Kangmei Pharmaceutical	MG730991	LNMP1098-17
1525	Dicotyledoneae	Lamiaceae	Isodon serra	plant	Lingnan TCM garden	MG730992	LNMP1099-17
1526	Dicotyledoneae	Lamiaceae	Isodon serra	plant	Lingnan TCM garden	MG730993	LNMP1100-17
1188-1	Dicotyledoneae	Lamiaceae	Mesona chinensis	herbal product (Lot NO.1188C1)	Nanling Pharmaceutical	MG730570	LNMP1037-17
1188-2	Dicotyledoneae	Lamiaceae	Mesona chinensis	herbal product (Lot NO.1188C2)	Nanling Pharmaceutical	MG730571	LNMP1038-17
1188-3	Dicotyledoneae	Lamiaceae	Mesona chinensis	herbal product (Lot NO.150515)	Nanling Pharmaceutical	MG730572	LNMP1039-17
1188-4	Dicotyledoneae	Lamiaceae	Mesona chinensis	herbal product (Lot NO.150515)	Nanling Pharmaceutical	MG730573	LNMP1040-17
1188-5	Dicotyledoneae	Lamiaceae	Mesona chinensis	herbal product (Lot NO.150602)	Nanling Pharmaceutical	MG730574	LNMP1041-17
1188-6	Dicotyledoneae	Lamiaceae	Mesona chinensis	herbal product (Lot NO.150628)	Nanling Pharmaceutical	MG730575	LNMP1042-17
1188-7	Dicotyledoneae	Lamiaceae	Mesona chinensis	herbal product (Lot NO.150628)	Nanling Pharmaceutical	MG730576	LNMP1043-17
1188-8	Dicotyledoneae	Lamiaceae	Mesona chinensis	herbal product (Lot NO.150701)	Nanling Pharmaceutical	MG730577	LNMP1044-17
1188-9	Dicotyledoneae	Lamiaceae	Mesona chinensis	herbal product (Lot NO.150701)	Nanling Pharmaceutical	MG730578	LNMP1045-17
1188-10	Dicotyledoneae	Lamiaceae	Mesona chinensis	herbal product (Lot NO.150824)	Nanling Pharmaceutical	MG730579	LNMP1046-17
1199	Dicotyledoneae	Lamiaceae	Mesona chinensis	plant	Guangzhou	MG730580	LNMP1047-17
1200	Dicotyledoneae	Lamiaceae	Mesona chinensis	plant	Guangzhou	MG730581	LNMP1048-17
1201	Dicotyledoneae	Lamiaceae	Mesona chinensis	plant	Guangzhou	MG730582	LNMP1049-17
1202	Dicotyledoneae	Lamiaceae	Mesona chinensis	plant	Guangzhou	MG730583	LNMP1050-17
1203	Dicotyledoneae	Lamiaceae	Mesona chinensis	plant	Guangzhou	MG730584	LNMP1051-17
1204	Dicotyledoneae	Lamiaceae	Mesona chinensis	plant	Guangzhou	MG730585	LNMP1052-17
1205	Dicotyledoneae	Lamiaceae	Mesona chinensis	plant	Guangzhou	MG730586	LNMP1053-17
1651	Dicotyledoneae	Lamiaceae	Mesona chinensis	plant	Guangzhou	MG730587	LNMP1054-17
1652	Dicotyledoneae	Lamiaceae	Mesona chinensis	plant	Guangzhou	MG730588	LNMP1055-17
1653	Dicotyledoneae	Lamiaceae	Mesona chinensis	plant	Guangzhou	MG730589	LNMP1056-17
1654	Dicotyledoneae	Lamiaceae	Mesona chinensis	plant	Guangzhou	MG730590	LNMP1057-17
1655	Dicotyledoneae	Lamiaceae	Mesona chinensis	plant	Guangzhou	MG730591	LNMP1058-17
1656	Dicotyledoneae	Lamiaceae	Mesona chinensis	plant	Guangzhou	MG730592	LNMP1059-17
858	Dicotyledoneae	Lamiaceae	Mosla scabra	plant	Lechang Jiufeng	MG730859	LNMP1060-17
859	Dicotyledoneae	Lamiaceae	Mosla scabra	plant	Lechang Jiufeng	MG730860	LNMP1061-17
860	Dicotyledoneae	Lamiaceae	Mosla scabra	plant	Lechang Jiufeng	MG730861	LNMP1062-17
672	Dicotyledoneae	Lamiaceae	Ocimum basilicum	plant	Lechang Jiufeng
673	Dicotyledoneae	Lamiaceae	Ocimum basilicum	plant	Lechang Jiufeng
674	Dicotyledoneae	Lamiaceae	Ocimum basilicum	plant	Lechang Jiufeng
447	Dicotyledoneae	Lamiaceae	Paraphlomis javanica	plant	Lechang Jiufeng	MG730487	LNMP1063-17
448	Dicotyledoneae	Lamiaceae	Paraphlomis javanica	plant	Lechang Jiufeng	MG730488	LNMP1064-17
449	Dicotyledoneae	Lamiaceae	Paraphlomis javanica	plant	Lechang Jiufeng	MG730489	LNMP1065-17
366	Dicotyledoneae	Lamiaceae	Perilla frutescens	plant	Lechang Jiufeng	MG731093	LNMP1066-17
367	Dicotyledoneae	Lamiaceae	Perilla frutescens	plant	Lechang Jiufeng	MG731094	LNMP1067-17
368	Dicotyledoneae	Lamiaceae	Perilla frutescens	plant	Lechang Jiufeng	MG731095	LNMP1068-17
1335	Dicotyledoneae	Lamiaceae	Pogostemon cablin	plant	Lingnan TCM garden	MG730355	LNMP1069-17
1336	Dicotyledoneae	Lamiaceae	Pogostemon cablin	plant	Lingnan TCM garden	MG730356	LNMP1070-17
1337	Dicotyledoneae	Lamiaceae	Pogostemon cablin	plant	Lingnan TCM garden	MG730357	LNMP1071-17
1365	Dicotyledoneae	Lamiaceae	Pogostemon cablin	herbal product (Lot NO.160702081)	Kangmei Pharmaceutical	MG730358	LNMP1072-17
95	Dicotyledoneae	Lamiaceae	Rabdosia walkeri	plant	South China Botanical Garden
96	Dicotyledoneae	Lamiaceae	Rabdosia walkeri	plant	South China Botanical Garden
97	Dicotyledoneae	Lamiaceae	Rabdosia walkeri	plant	South China Botanical Garden
67	Dicotyledoneae	Lardizabalaceae	Stauntonia chinensis	plant	Lechang	MG731092	LNMP555-17
546	Dicotyledoneae	Lauraceae	Cinnamomum burmannii	plant	Lechang Jiufeng	MG731107	LNMP556-17
547	Dicotyledoneae	Lauraceae	Cinnamomum burmannii	plant	Lechang Jiufeng	MG731106	LNMP557-17
548	Dicotyledoneae	Lauraceae	Cinnamomum burmannii	plant	Lechang Jiufeng
1554	Dicotyledoneae	Lauraceae	Cinnamomum burmannii	plant	Lingnan TCM garden
1555	Dicotyledoneae	Lauraceae	Cinnamomum burmannii	plant	Lingnan TCM garden
1556	Dicotyledoneae	Lauraceae	Cinnamomum burmannii	plant	Lingnan TCM garden
1610	Dicotyledoneae	Lauraceae	Cinnamomum cassia	herbal product (Lot NO.160307991)	Kangmei Pharmaceutical
1635	Dicotyledoneae	Lauraceae	Cinnamomum cassia	herbal product (Lot NO.260900871)	Kangmei Pharmaceutical
1636	Dicotyledoneae	Lauraceae	Cinnamomum cassia	herbal product (Lot NO.1605001)	Kangmei Pharmaceutical
312	Dicotyledoneae	Lauraceae	Cinnamomum parthenoxylon	plant	South China Botanical Garden
313	Dicotyledoneae	Lauraceae	Cinnamomum parthenoxylon	plant	South China Botanical Garden
314	Dicotyledoneae	Lauraceae	Cinnamomum parthenoxylon	plant	South China Botanical Garden	MG730468	LNMP564-17
534	Dicotyledoneae	Lauraceae	Litsea glutinosa	plant	Lechang Jiufeng
535	Dicotyledoneae	Lauraceae	Litsea glutinosa	plant	Lechang Jiufeng
536	Dicotyledoneae	Lauraceae	Litsea glutinosa	plant	Lechang Jiufeng
552	Dicotyledoneae	Lauraceae	Litsea rotundifolia var. oblongifolia	plant	Lechang Jiufeng	MG730173	LNMP565-17
553	Dicotyledoneae	Lauraceae	Litsea rotundifolia var. oblongifolia	plant	Lechang Jiufeng	MG730174	LNMP566-17
554	Dicotyledoneae	Lauraceae	Litsea rotundifolia var. oblongifolia	plant	Lechang Jiufeng	MG730175	LNMP567-17
1466	Dicotyledoneae	Lauraceae	Litsea rotundifolia var. oblongifolia	plant	Lingnan TCM garden	MG730176	LNMP568-17
1467	Dicotyledoneae	Lauraceae	Litsea rotundifolia var. oblongifolia	plant	Lingnan TCM garden	MG730177	LNMP569-17
1082	Dicotyledoneae	Lauraceae	Phoebe bournei	plant	Dinghu
1083	Dicotyledoneae	Lauraceae	Phoebe bournei	plant	Dinghu
1084	Dicotyledoneae	Lauraceae	Phoebe bournei	plant	Dinghu
131	Dicotyledoneae	Loganiaceae	Buddleja lindleyana	plant	Guangzhou Longdong	MG731206	LNMP199-17
132	Dicotyledoneae	Loganiaceae	Buddleja lindleyana	plant	Guangzhou Longdong	MG731207	LNMP200-17
133	Dicotyledoneae	Loganiaceae	Buddleja lindleyana	plant	Guangzhou Longdong	MG731208	LNMP201-17
1508	Dicotyledoneae	Loganiaceae	Buddleja lindleyana	plant	Lingnan TCM garden	MG731209	LNMP202-17
654	Dicotyledoneae	Loranthaceae	Taxillus chinensis	plant	Lechang Jiufeng	MG730359	LNMP203-17
655	Dicotyledoneae	Loranthaceae	Taxillus chinensis	plant	Lechang Jiufeng	MG730360	LNMP204-17
656	Dicotyledoneae	Loranthaceae	Taxillus chinensis	plant	Lechang Jiufeng	MG730361	LNMP205-17
300	Dicotyledoneae	Lythraceae	Lagerstroemia indica	plant	South China Botanical Garden	MG731194	LNMP386-17
301	Dicotyledoneae	Lythraceae	Lagerstroemia indica	plant	South China Botanical Garden	MG731195	LNMP387-17
302	Dicotyledoneae	Lythraceae	Lagerstroemia indica	plant	South China Botanical Garden	MG731196	LNMP388-17
812	Dicotyledoneae	Malpighiaceae	Hiptage benghalensis	plant	Lechang Jiufeng	MG730326	LNMP900-17
813	Dicotyledoneae	Malpighiaceae	Hiptage benghalensis	plant	Lechang Jiufeng	MG730327	LNMP901-17
814	Dicotyledoneae	Malpighiaceae	Hiptage benghalensis	plant	Lechang Jiufeng	MG730328	LNMP902-17
867	Dicotyledoneae	Malvaceae	Hibiscus tiliaceus	plant	Lechang Jiufeng	MG730454	LNMP354-17
868	Dicotyledoneae	Malvaceae	Hibiscus tiliaceus	plant	Lechang Jiufeng	MG730455	LNMP355-17
869	Dicotyledoneae	Malvaceae	Hibiscus tiliaceus	plant	Lechang Jiufeng	MG730456	LNMP356-17
1018	Dicotyledoneae	Melastomataceae	Blastus cochinchinensis	plant	Dinghu	MG730128	LNMP389-17
1019	Dicotyledoneae	Melastomataceae	Blastus cochinchinensis	plant	Dinghu	MG730129	LNMP390-17
1020	Dicotyledoneae	Melastomataceae	Blastus cochinchinensis	plant	Dinghu	MG730130	LNMP391-17
507	Dicotyledoneae	Melastomataceae	Melastoma candidum	plant	Lechang Jiufeng	MG731089	LNMP392-17
508	Dicotyledoneae	Melastomataceae	Melastoma candidum	plant	Lechang Jiufeng	MG731090	LNMP393-17
509	Dicotyledoneae	Melastomataceae	Melastoma candidum	plant	Lechang Jiufeng	MG731091	LNMP394-17
729	Dicotyledoneae	Melastomataceae	Melastoma malabathricum	plant	Lechang Jiufeng	MG731139	LNMP395-17
730	Dicotyledoneae	Melastomataceae	Melastoma malabathricum	plant	Lechang Jiufeng	MG731140	LNMP396-17
731	Dicotyledoneae	Melastomataceae	Melastoma malabathricum	plant	Lechang Jiufeng	MG731141	LNMP397-17
1486	Dicotyledoneae	Melastomataceae	Melastoma malabathricum	plant	Lingnan TCM garden	MG731142	LNMP398-17
1487	Dicotyledoneae	Melastomataceae	Melastoma malabathricum	plant	Lingnan TCM garden	MG731143	LNMP399-17
687	Dicotyledoneae	Melastomataceae	Melastoma sanguineum	plant	Lechang Jiufeng	MG730689	LNMP400-17
688	Dicotyledoneae	Melastomataceae	Melastoma sanguineum	plant	Lechang Jiufeng	MG730690	LNMP401-17
689	Dicotyledoneae	Melastomataceae	Melastoma sanguineum	plant	Lechang Jiufeng	MG730691	LNMP402-17
1490	Dicotyledoneae	Melastomataceae	Melastoma sanguineum	plant	Lingnan TCM garden	MG730692	LNMP403-17
1491	Dicotyledoneae	Melastomataceae	Melastoma sanguineum	plant	Lingnan TCM garden	MG730693	LNMP404-17
51	Dicotyledoneae	Melastomataceae	Melastoma dodecandrum	plant	Lechang	MG730248	LNMP405-17
52	Dicotyledoneae	Melastomataceae	Melastoma dodecandrum	plant	Lechang	MG730249	LNMP406-17
53	Dicotyledoneae	Melastomataceae	Melastoma dodecandrum	plant	Lechang	MG730250	LNMP407-17
576	Dicotyledoneae	Melastomataceae	Melastoma dodecandrum	plant	Lechang Jiufeng	MG730251	LNMP408-17
577	Dicotyledoneae	Melastomataceae	Melastoma dodecandrum	plant	Lechang Jiufeng	MG730252	LNMP409-17
578	Dicotyledoneae	Melastomataceae	Melastoma dodecandrum	plant	Lechang Jiufeng	MG730253	LNMP410-17
31122	Dicotyledoneae	Meliaceae	Chukrasia tabularis	plant	Guangzhou Longdong	MG730653	LNMP933-17
31123	Dicotyledoneae	Meliaceae	Chukrasia tabularis	plant	Guangzhou Longdong	MG730654	LNMP934-17
31125	Dicotyledoneae	Meliaceae	Chukrasia tabularis	plant	Guangzhou Longdong	MG730655	LNMP935-17
1494	Dicotyledoneae	Meliaceae	Chukrasia tabularis	plant	Lingnan TCM garden	MG730656	LNMP936-17
1495	Dicotyledoneae	Meliaceae	Chukrasia tabularis	plant	Lingnan TCM garden	MG730657	LNMP937-17
732	Dicotyledoneae	Menispermaceae	Stephania longa	plant	Lechang Jiufeng	MG730321	LNMP586-17
733	Dicotyledoneae	Menispermaceae	Stephania longa	plant	Lechang Jiufeng	MG730322	LNMP587-17
734	Dicotyledoneae	Menispermaceae	Stephania longa	plant	Lechang Jiufeng	MG730323	LNMP588-17
1470	Dicotyledoneae	Menispermaceae	Stephania longa	plant	Lingnan TCM garden	MG730324	LNMP589-17
1471	Dicotyledoneae	Menispermaceae	Stephania longa	plant	Lingnan TCM garden	MG730325	LNMP590-17
249	Dicotyledoneae	Moraceae	Artocarpus nitidus	plant	South China Botanical Garden	MG730377	LNMP1179-17
250	Dicotyledoneae	Moraceae	Artocarpus nitidus	plant	South China Botanical Garden	MG730378	LNMP1180-17
251	Dicotyledoneae	Moraceae	Artocarpus nitidus	plant	South China Botanical Garden	MG730379	LNMP1181-17
128	Dicotyledoneae	Moraceae	Artocarpus heterophyllus	plant	Guangzhou Longdong	MG730150	LNMP1182-17
129	Dicotyledoneae	Moraceae	Artocarpus heterophyllus	plant	Guangzhou Longdong	MG730151	LNMP1183-17
130	Dicotyledoneae	Moraceae	Artocarpus heterophyllus	plant	Guangzhou Longdong	MG730152	LNMP1184-17
970	Dicotyledoneae	Moraceae	Ficus esquiroliana	plant	Dinghu	MG757293	LNMP1191-17
971	Dicotyledoneae	Moraceae	Ficus esquiroliana	plant	Dinghu	MG757294	LNMP1192-17
972	Dicotyledoneae	Moraceae	Ficus esquiroliana	plant	Dinghu	MG757295	LNMP1193-17
741	Dicotyledoneae	Moraceae	Ficus fistulosa	plant	Lechang Jiufeng	MG730889	LNMP1194-17
742	Dicotyledoneae	Moraceae	Ficus fistulosa	plant	Lechang Jiufeng	MG730890	LNMP1195-17
743	Dicotyledoneae	Moraceae	Ficus fistulosa	plant	Lechang Jiufeng	MG730891	LNMP1196-17
558	Dicotyledoneae	Moraceae	Ficus hirta	plant	Lechang Jiufeng
559	Dicotyledoneae	Moraceae	Ficus hirta	plant	Lechang Jiufeng
560	Dicotyledoneae	Moraceae	Ficus hirta	plant	Lechang Jiufeng
537	Dicotyledoneae	Moraceae	Ficus pandurata	plant	Lechang Jiufeng	MG730788	LNMP1197-17
538	Dicotyledoneae	Moraceae	Ficus pandurata	plant	Lechang Jiufeng	MG730789	LNMP1198-17
539	Dicotyledoneae	Moraceae	Ficus pandurata	plant	Lechang Jiufeng	MG730790	LNMP1199-17
901	Dicotyledoneae	Moraceae	Ficus pyriformis	plant	Dinghu	MG730156	LNMP1200-17
902	Dicotyledoneae	Moraceae	Ficus pyriformis	plant	Dinghu	MG730157	LNMP1201-17
903	Dicotyledoneae	Moraceae	Ficus pyriformis	plant	Dinghu	MG730158	LNMP1202-17
1079	Dicotyledoneae	Moraceae	Ficus variegata	plant	Dinghu	MG730791	LNMP1203-17
1080	Dicotyledoneae	Moraceae	Ficus variegata	plant	Dinghu	MG730792	LNMP1204-17
1081	Dicotyledoneae	Moraceae	Ficus variegata	plant	Dinghu	MG730793	LNMP1205-17
1100	Dicotyledoneae	Moraceae	Ficus variolosa	plant	Dinghu	MG730144	LNMP1206-17
1101	Dicotyledoneae	Moraceae	Ficus variolosa	plant	Dinghu	MG730145	LNMP1207-17
1102	Dicotyledoneae	Moraceae	Ficus variolosa	plant	Dinghu	MG730146	LNMP1208-17
43	Dicotyledoneae	Moraceae	Maclura cochinchinensis	plant	Lechang	MG757311	LNMP1185-17
44	Dicotyledoneae	Moraceae	Maclura cochinchinensis	plant	Lechang	MG757312	LNMP1186-17
489	Dicotyledoneae	Moraceae	Maclura cochinchinensis	plant	Lechang Jiufeng	MG757313	LNMP1187-17
490	Dicotyledoneae	Moraceae	Maclura cochinchinensis	plant	Lechang Jiufeng	MG757314	LNMP1188-17
491	Dicotyledoneae	Moraceae	Maclura cochinchinensis	plant	Lechang Jiufeng	MG757315	LNMP1189-17
1587	Dicotyledoneae	Moraceae	Maclura cochinchinensis	plant	Lingnan TCM garden	MG757316	LNMP1190-17
946	Dicotyledoneae	Myricaceae	Myrica rubra	plant	Dinghu	MG757305	LNMP383-17
947	Dicotyledoneae	Myricaceae	Myrica rubra	plant	Dinghu	MG757306	LNMP384-17
948	Dicotyledoneae	Myricaceae	Myrica rubra	plant	Dinghu	MG757307	LNMP385-17
450	Dicotyledoneae	Myrsinaceae	Ardisia alyxiaefolia	plant	Lechang Jiufeng	MG730844	LNMP511-17
451	Dicotyledoneae	Myrsinaceae	Ardisia alyxiaefolia	plant	Lechang Jiufeng	MG730845	LNMP512-17
452	Dicotyledoneae	Myrsinaceae	Ardisia alyxiaefolia	plant	Lechang Jiufeng	MG730846	LNMP513-17
516	Dicotyledoneae	Myrsinaceae	Ardisia crenata	plant	Lechang Jiufeng	MG731153	LNMP514-17
517	Dicotyledoneae	Myrsinaceae	Ardisia crenata	plant	Lechang Jiufeng	MG731154	LNMP515-17
518	Dicotyledoneae	Myrsinaceae	Ardisia crenata	plant	Lechang Jiufeng	MG731155	LNMP516-17
1429	Dicotyledoneae	Myrsinaceae	Ardisia crenata	plant	Lingnan TCM garden	MG731156	LNMP517-17
1430	Dicotyledoneae	Myrsinaceae	Ardisia crenata	plant	Lingnan TCM garden	MG731157	LNMP518-17
1431	Dicotyledoneae	Myrsinaceae	Ardisia crenata	plant	Lingnan TCM garden	MG731158	LNMP519-17
221	Dicotyledoneae	Myrsinaceae	Ardisia gigantifolia	plant	Guangzhou Longdong	MG731200	LNMP520-17
222	Dicotyledoneae	Myrsinaceae	Ardisia gigantifolia	plant	Guangzhou Longdong	MG731201	LNMP521-17
223	Dicotyledoneae	Myrsinaceae	Ardisia gigantifolia	plant	Guangzhou Longdong	MG731202	LNMP522-17
925	Dicotyledoneae	Myrsinaceae	Ardisia quinquegona	plant	Dinghu	MG730637	LNMP523-17
926	Dicotyledoneae	Myrsinaceae	Ardisia quinquegona	plant	Dinghu	MG730638	LNMP524-17
927	Dicotyledoneae	Myrsinaceae	Ardisia quinquegona	plant	Dinghu	MG730639	LNMP525-17
711	Dicotyledoneae	Myrsinaceae	Embelia laeta	plant	Lechang Jiufeng	MG730906	LNMP526-17
712	Dicotyledoneae	Myrsinaceae	Embelia laeta	plant	Lechang Jiufeng	MG730907	LNMP527-17
713	Dicotyledoneae	Myrsinaceae	Embelia laeta	plant	Lechang Jiufeng	MG730908	LNMP528-17
1545	Dicotyledoneae	Myrsinaceae	Embelia laeta	plant	Lingnan TCM garden	MG730909	LNMP529-17
1546	Dicotyledoneae	Myrsinaceae	Embelia laeta	plant	Lingnan TCM garden	MG730910	LNMP530-17
1547	Dicotyledoneae	Myrsinaceae	Embelia laeta	plant	Lingnan TCM garden
849	Dicotyledoneae	Myrsinaceae	Embelia ribes	plant	Lechang Jiufeng	MG730101	LNMP532-17
850	Dicotyledoneae	Myrsinaceae	Embelia ribes	plant	Lechang Jiufeng	MG730102	LNMP533-17
851	Dicotyledoneae	Myrsinaceae	Embelia ribes	plant	Lechang Jiufeng	MG730103	LNMP534-17
1598	Dicotyledoneae	Myrsinaceae	Embelia ribes	plant	Lingnan TCM garden	MG730104	LNMP535-17
1599	Dicotyledoneae	Myrsinaceae	Embelia ribes	plant	Lingnan TCM garden	MG730105	LNMP536-17
48	Dicotyledoneae	Myrsinaceae	Maesa perlarius	plant	Lechang	MG730477	LNMP537-17
49	Dicotyledoneae	Myrsinaceae	Maesa perlarius	plant	Lechang	MG730478	LNMP538-17
50	Dicotyledoneae	Myrsinaceae	Maesa perlarius	plant	Lechang	MG730479	LNMP539-17
426	Dicotyledoneae	Myrsinaceae	Maesa perlarius	plant	Lechang Jiufeng	MG730480	LNMP540-17
427	Dicotyledoneae	Myrsinaceae	Maesa perlarius	plant	Lechang Jiufeng	MG730481	LNMP541-17
428	Dicotyledoneae	Myrsinaceae	Maesa perlarius	plant	Lechang Jiufeng	MG730482	LNMP542-17
738	Dicotyledoneae	Myrtaceae	Eucalyptus robusta	plant	Lechang Jiufeng	MG730216	LNMP414-17
739	Dicotyledoneae	Myrtaceae	Eucalyptus robusta	plant	Lechang Jiufeng	MG730217	LNMP415-17
740	Dicotyledoneae	Myrtaceae	Eucalyptus robusta	plant	Lechang Jiufeng	MG730218	LNMP416-17
252	Dicotyledoneae	Myrtaceae	Melaleuca leucadendra	plant	South China Botanical Garden	MG757254	LNMP543-17
253	Dicotyledoneae	Myrtaceae	Melaleuca leucadendra	plant	South China Botanical Garden	MG757255	LNMP544-17
254	Dicotyledoneae	Myrtaceae	Melaleuca leucadendra	plant	South China Botanical Garden	MG757256	LNMP545-17
1474	Dicotyledoneae	Myrtaceae	Melaleuca leucadendra	plant	Lingnan TCM garden	MG757257	LNMP546-17
1475	Dicotyledoneae	Myrtaceae	Melaleuca leucadendra	plant	Lingnan TCM garden	MG757258	LNMP547-17
645	Dicotyledoneae	Myrtaceae	Syzygium cumini	plant	Lechang Jiufeng	MG730967	LNMP417-17
646	Dicotyledoneae	Myrtaceae	Syzygium cumini	plant	Lechang Jiufeng	MG730968	LNMP418-17
647	Dicotyledoneae	Myrtaceae	Syzygium cumini	plant	Lechang Jiufeng	MG730969	LNMP419-17
164	Dicotyledoneae	Myrtaceae	Syzygium nervosum	plant	South China Botanical Garden	MG730892	LNMP411-17
165	Dicotyledoneae	Myrtaceae	Syzygium nervosum	plant	South China Botanical Garden	MG730893	LNMP412-17
166	Dicotyledoneae	Myrtaceae	Syzygium nervosum	plant	South China Botanical Garden	MG730894	LNMP413-17
735	Dicotyledoneae	Myrtaceae	Syzygium samarangense	plant	Lechang Jiufeng	MG731077	LNMP420-17
736	Dicotyledoneae	Myrtaceae	Syzygium samarangense	plant	Lechang Jiufeng	MG731078	LNMP421-17
737	Dicotyledoneae	Myrtaceae	Syzygium samarangense	plant	Lechang Jiufeng	MG731079	LNMP422-17
1103	Dicotyledoneae	Myrtaceae	Syzygium samarangense	plant	Dinghu	MG731080	LNMP423-17
1104	Dicotyledoneae	Myrtaceae	Syzygium samarangense	plant	Dinghu	MG731081	LNMP424-17
1105	Dicotyledoneae	Myrtaceae	Syzygium samarangense	plant	Dinghu	MG731082	LNMP425-17
306	Dicotyledoneae	Nyctaginaceae	Bougainvillea glabra	plant	South China Botanical Garden	MG730136	LNMP161-17
307	Dicotyledoneae	Nyctaginaceae	Bougainvillea glabra	plant	South China Botanical Garden	MG730137	LNMP162-17
308	Dicotyledoneae	Nyctaginaceae	Bougainvillea glabra	plant	South China Botanical Garden	MG730138	LNMP163-17
288	Dicotyledoneae	Oleaceae	Jasminum elongatum	plant	South China Botanical Garden	MG730763	LNMP206-17
289	Dicotyledoneae	Oleaceae	Jasminum elongatum	plant	South China Botanical Garden	MG730764	LNMP207-17
290	Dicotyledoneae	Oleaceae	Jasminum elongatum	plant	South China Botanical Garden	MG730765	LNMP208-17
1303	Dicotyledoneae	Oleaceae	Jasminum elongatum	plant	Lingnan TCM garden	MG730766	LNMP209-17
1441	Dicotyledoneae	Oleaceae	Jasminum elongatum	plant	Lingnan TCM garden	MG730767	LNMP210-17
1586	Dicotyledoneae	Oleaceae	Jasminum elongatum	plant	Lingnan TCM garden	MG730768	LNMP211-17
573	Dicotyledoneae	Oleaceae	Ligustrum sinense	plant	Lechang Jiufeng	MG731042	LNMP212-17
574	Dicotyledoneae	Oleaceae	Ligustrum sinense	plant	Lechang Jiufeng	MG731043	LNMP213-17
575	Dicotyledoneae	Oleaceae	Ligustrum sinense	plant	Lechang Jiufeng	MG731044	LNMP214-17
240	Dicotyledoneae	Onagraceae	Ludwigia hyssopifolia	plant	Guangzhou Longdong	MG730159	LNMP426-17
241	Dicotyledoneae	Onagraceae	Ludwigia hyssopifolia	plant	Guangzhou Longdong	MG730160	LNMP427-17
242	Dicotyledoneae	Onagraceae	Ludwigia hyssopifolia	plant	Guangzhou Longdong	MG730161	LNMP428-17
1488	Dicotyledoneae	Onagraceae	Ludwigia hyssopifolia	plant	Lingnan TCM garden	MG730162	LNMP429-17
1489	Dicotyledoneae	Onagraceae	Ludwigia hyssopifolia	plant	Lingnan TCM garden	MG730163	LNMP430-17
809	Dicotyledoneae	Onagraceae	Ludwigia octovalvis	plant	Lechang Jiufeng	MG730677	LNMP431-17
810	Dicotyledoneae	Onagraceae	Ludwigia octovalvis	plant	Lechang Jiufeng	MG730678	LNMP432-17
811	Dicotyledoneae	Onagraceae	Ludwigia octovalvis	plant	Lechang Jiufeng	MG730679	LNMP433-17
660	Dicotyledoneae	Oxalidaceae	Averrhoa carambola	plant	Lechang Jiufeng	MG731074	LNMP347-17
661	Dicotyledoneae	Oxalidaceae	Averrhoa carambola	plant	Lechang Jiufeng	MG731075	LNMP348-17
662	Dicotyledoneae	Oxalidaceae	Averrhoa carambola	plant	Lechang Jiufeng	MG731076	LNMP349-17
321	Dicotyledoneae	Oxalidaceae	Oxalis corymbosa	plant	South China Botanical Garden
322	Dicotyledoneae	Oxalidaceae	Oxalis corymbosa	plant	South China Botanical Garden
323	Dicotyledoneae	Oxalidaceae	Oxalis corymbosa	plant	South China Botanical Garden
913	Dicotyledoneae	Pandaceae	Microdesmis caseariaefolia	plant	Dinghu
914	Dicotyledoneae	Pandaceae	Microdesmis caseariaefolia	plant	Dinghu
915	Dicotyledoneae	Pandaceae	Microdesmis caseariaefolia	plant	Dinghu
585	Dicotyledoneae	Piperaceae	Piper austrosinense	plant	Lechang Jiufeng	MG730433	LNMP474-17
586	Dicotyledoneae	Piperaceae	Piper austrosinense	plant	Lechang Jiufeng	MG730434	LNMP475-17
587	Dicotyledoneae	Piperaceae	Piper austrosinense	plant	Lechang Jiufeng	MG730435	LNMP476-17
483	Dicotyledoneae	Piperaceae	Piper hancei	plant	Lechang Jiufeng	MG730824	LNMP477-17
484	Dicotyledoneae	Piperaceae	Piper hancei	plant	Lechang Jiufeng	MG730825	LNMP478-17
485	Dicotyledoneae	Piperaceae	Piper hancei	plant	Lechang Jiufeng	MG730826	LNMP479-17
582	Dicotyledoneae	Pittosporaceae	Pittosporum tobira	plant	Lechang Jiufeng	MG730386	LNMP721-17
583	Dicotyledoneae	Pittosporaceae	Pittosporum tobira	plant	Lechang Jiufeng	MG730387	LNMP722-17
584	Dicotyledoneae	Pittosporaceae	Pittosporum tobira	plant	Lechang Jiufeng	MG730388	LNMP723-17
1391	Dicotyledoneae	Pittosporaceae	Pittosporum tobira	plant	Lingnan TCM garden	MG730389	LNMP724-17
1392	Dicotyledoneae	Pittosporaceae	Pittosporum tobira	plant	Lingnan TCM garden	MG730390	LNMP725-17
345	Dicotyledoneae	Polygonaceae	Antenoron filiforme var. neofiliforme	plant	Lechang Jiufeng	MG730273	LNMP486-17
346	Dicotyledoneae	Polygonaceae	Antenoron filiforme var. neofiliforme	plant	Lechang Jiufeng	MG730274	LNMP487-17
347	Dicotyledoneae	Polygonaceae	Antenoron filiforme var. neofiliforme	plant	Lechang Jiufeng	MG730275	LNMP488-17
45	Dicotyledoneae	Polygonaceae	Antenoron filiforme	plant	Lechang
46	Dicotyledoneae	Polygonaceae	Antenoron filiforme	plant	Lechang
47	Dicotyledoneae	Polygonaceae	Antenoron filiforme	plant	Lechang	MG751362	LNMP482-17
429	Dicotyledoneae	Polygonaceae	Antenoron filiforme	plant	Lechang Jiufeng	MG757318	LNMP483-17
430	Dicotyledoneae	Polygonaceae	Antenoron filiforme	plant	Lechang Jiufeng	MG757319	LNMP484-17
431	Dicotyledoneae	Polygonaceae	Antenoron filiforme	plant	Lechang Jiufeng	MG757320	LNMP485-17
1370	Dicotyledoneae	Polygonaceae	Fallopia multiflora	herbal product (Lot NO.160609841)	Kangmei Pharmaceutical
1379	Dicotyledoneae	Polygonaceae	Fallopia multiflora	herbal product (Lot NO.160609322)	Kangmei Pharmaceutical
1578	Dicotyledoneae	Polygonaceae	Fallopia multiflora	plant	Lingnan TCM garden
1579	Dicotyledoneae	Polygonaceae	Fallopia multiflora	plant	Lingnan TCM garden
1580	Dicotyledoneae	Polygonaceae	Fallopia multiflora	plant	Lingnan TCM garden
1617	Dicotyledoneae	Polygonaceae	Fallopia multiflora	herbal product (Lot NO.20160429)	Kangmei Pharmaceutical	MG757317	LNMP494-17
1206	Dicotyledoneae	Polygonaceae	Persicaria tinctoria	herbal product (Lot NO.20160609)	Nanjing	MG730597	LNMP495-17
1207	Dicotyledoneae	Polygonaceae	Persicaria tinctoria	herbal product (Lot NO.20160609)	Nanjing	MG730598	LNMP496-17
1208	Dicotyledoneae	Polygonaceae	Persicaria tinctoria	herbal product (Lot NO.20160609)	Nanjing	MG730599	LNMP497-17
1209	Dicotyledoneae	Polygonaceae	Persicaria tinctoria	herbal product (Lot NO.20160609)	Nanjing	MG730600	LNMP498-17
1210	Dicotyledoneae	Polygonaceae	Persicaria tinctoria	herbal product (Lot NO.20160609)	Nanjing	MG730601	LNMP499-17
1211	Dicotyledoneae	Polygonaceae	Persicaria tinctoria	herbal product (Lot NO.20160609)	Nanjing	MG730602	LNMP500-17
1212	Dicotyledoneae	Polygonaceae	Persicaria tinctoria	herbal product (Lot NO.20160609)	Nanjing	MG730603	LNMP501-17
1213	Dicotyledoneae	Polygonaceae	Persicaria tinctoria	herbal product (Lot NO.20160609)	Nanjing	MG730604	LNMP502-17
1214	Dicotyledoneae	Polygonaceae	Persicaria tinctoria	herbal product (Lot NO.20160609)	Nanjing	MG730605	LNMP503-17
1215	Dicotyledoneae	Polygonaceae	Persicaria tinctoria	herbal product (Lot NO.20160609)	Nanjing	MG730606	LNMP504-17
1216	Dicotyledoneae	Polygonaceae	Persicaria tinctoria	herbal product (Lot NO.20160609)	Nanjing	MG730607	LNMP505-17
333	Dicotyledoneae	Polygonaceae	Reynoutria japonica	plant	Lechang Jiufeng	MG757308	LNMP506-17
334	Dicotyledoneae	Polygonaceae	Reynoutria japonica	plant	Lechang Jiufeng	MG757309	LNMP507-17
335	Dicotyledoneae	Polygonaceae	Reynoutria japonica	plant	Lechang Jiufeng	MG757310	LNMP508-17
1557	Dicotyledoneae	Polygonaceae	Reynoutria japonica	plant	Lingnan TCM garden
1558	Dicotyledoneae	Polygonaceae	Reynoutria japonica	plant	Lingnan TCM garden
1044	Dicotyledoneae	Polypodiaceae	Lemmaphyllum microphyllum	plant	Dinghu
1045	Dicotyledoneae	Polypodiaceae	Lemmaphyllum microphyllum	plant	Dinghu
1046	Dicotyledoneae	Polypodiaceae	Lemmaphyllum microphyllum	plant	Dinghu
339	Dicotyledoneae	Polypodiaceae	Microsorium buergerianum	plant	Lechang Jiufeng
340	Dicotyledoneae	Polypodiaceae	Microsorium buergerianum	plant	Lechang Jiufeng
341	Dicotyledoneae	Polypodiaceae	Microsorium buergerianum	plant	Lechang Jiufeng
1006	Dicotyledoneae	Polypodiaceae	Microsorium fortunei	plant	Dinghu
1007	Dicotyledoneae	Polypodiaceae	Microsorium fortunei	plant	Dinghu
1008	Dicotyledoneae	Polypodiaceae	Microsorium fortunei	plant	Dinghu
330	Dicotyledoneae	Polypodiaceae	Neolepisorus ovatus	plant	Lechang Jiufeng
331	Dicotyledoneae	Polypodiaceae	Neolepisorus ovatus	plant	Lechang Jiufeng
332	Dicotyledoneae	Polypodiaceae	Neolepisorus ovatus	plant	Lechang Jiufeng
747	Dicotyledoneae	Proteaceae	Grevillea robusta	plant	Lechang Jiufeng	MG731114	LNMP548-17
748	Dicotyledoneae	Proteaceae	Grevillea robusta	plant	Lechang Jiufeng	MG731115	LNMP549-17
749	Dicotyledoneae	Proteaceae	Grevillea robusta	plant	Lechang Jiufeng	MG731116	LNMP550-17
943	Dicotyledoneae	Ranunculaceae	Clematis filamentosa	plant	Dinghu	MG730336	LNMP591-17
944	Dicotyledoneae	Ranunculaceae	Clematis filamentosa	plant	Dinghu	MG730337	LNMP592-17
945	Dicotyledoneae	Ranunculaceae	Clematis filamentosa	plant	Dinghu	MG730338	LNMP593-17
1452	Dicotyledoneae	Ranunculaceae	Clematis filamentosa	plant	Lingnan TCM garden	MG730339	LNMP594-17
1453	Dicotyledoneae	Ranunculaceae	Clematis filamentosa	plant	Lingnan TCM garden	MG730340	LNMP595-17
588	Dicotyledoneae	Rhizophoraceae	Carallia brachiata	plant	Lechang Jiufeng	MG731164	LNMP437-17
589	Dicotyledoneae	Rhizophoraceae	Carallia brachiata	plant	Lechang Jiufeng	MG731165	LNMP438-17
590	Dicotyledoneae	Rhizophoraceae	Carallia brachiata	plant	Lechang Jiufeng	MG731166	LNMP439-17
955	Dicotyledoneae	Rosaceae	Laurocerasus zippeliana	plant	Dinghu	MG730227	LNMP726-17
956	Dicotyledoneae	Rosaceae	Laurocerasus zippeliana	plant	Dinghu	MG730228	LNMP727-17
957	Dicotyledoneae	Rosaceae	Laurocerasus zippeliana	plant	Dinghu	MG730229	LNMP728-17
1155	Dicotyledoneae	Rosaceae	Potentilla chinensis	plant	Nanling Pharmaceutical	MG730951	LNMP729-17
1156	Dicotyledoneae	Rosaceae	Potentilla chinensis	plant	Nanling Pharmaceutical	MG730952	LNMP730-17
1157	Dicotyledoneae	Rosaceae	Potentilla chinensis	plant	Nanling Pharmaceutical	MG730953	LNMP731-17
1158	Dicotyledoneae	Rosaceae	Potentilla chinensis	plant	Nanling Pharmaceutical	MG730954	LNMP732-17
1159	Dicotyledoneae	Rosaceae	Potentilla chinensis	plant	Nanling Pharmaceutical	MG730955	LNMP733-17
1160	Dicotyledoneae	Rosaceae	Potentilla chinensis	plant	Nanling Pharmaceutical	MG730956	LNMP734-17
1161	Dicotyledoneae	Rosaceae	Potentilla chinensis	plant	Nanling Pharmaceutical	MG730957	LNMP735-17
1162	Dicotyledoneae	Rosaceae	Potentilla chinensis	plant	Nanling Pharmaceutical	MG730958	LNMP736-17
1163	Dicotyledoneae	Rosaceae	Potentilla chinensis	plant	Nanling Pharmaceutical	MG730959	LNMP737-17
1164	Dicotyledoneae	Rosaceae	Potentilla chinensis	plant	Nanling Pharmaceutical	MG730960	LNMP738-17
1142-1	Dicotyledoneae	Rosaceae	Potentilla discolor	herbal product (Lot NO.20151221)	Nanling Pharmaceutical	MG730293	LNMP739-17
1142-2	Dicotyledoneae	Rosaceae	Potentilla discolor	herbal product (Lot NO.20151221)	Nanling Pharmaceutical	MG730294	LNMP740-17
1142-3	Dicotyledoneae	Rosaceae	Potentilla discolor	herbal product (Lot NO.20151221)	Nanling Pharmaceutical	MG730295	LNMP741-17
1142-4	Dicotyledoneae	Rosaceae	Potentilla discolor	herbal product (Lot NO.20151221)	Nanling Pharmaceutical	MG730296	LNMP742-17
1142-5	Dicotyledoneae	Rosaceae	Potentilla discolor	herbal product (Lot NO.20151221)	Nanling Pharmaceutical	MG730297	LNMP743-17
1142-6	Dicotyledoneae	Rosaceae	Potentilla discolor	herbal product (Lot NO.20151221)	Nanling Pharmaceutical	MG730298	LNMP744-17
1142-7	Dicotyledoneae	Rosaceae	Potentilla discolor	herbal product (Lot NO.20151221)	Nanling Pharmaceutical	MG730299	LNMP745-17
1142-8	Dicotyledoneae	Rosaceae	Potentilla discolor	herbal product (Lot NO.20151221)	Nanling Pharmaceutical	MG730300	LNMP746-17
1142-9	Dicotyledoneae	Rosaceae	Potentilla discolor	herbal product (Lot NO.20151221)	Nanling Pharmaceutical	MG730301	LNMP747-17
1142-10	Dicotyledoneae	Rosaceae	Potentilla discolor	herbal product (Lot NO.20151221)	Nanling Pharmaceutical	MG730302	LNMP748-17
1142-11	Dicotyledoneae	Rosaceae	Potentilla discolor	herbal product (Lot NO.20151221)	Nanling Pharmaceutical	MG730303	LNMP749-17
1153-1	Dicotyledoneae	Rosaceae	Potentilla discolor	herbal product (Lot NO.20151221)	Nanling Pharmaceutical	MG730304	LNMP750-17
1153-2	Dicotyledoneae	Rosaceae	Potentilla discolor	herbal product (Lot NO.20151221)	Nanling Pharmaceutical	MG730305	LNMP751-17
1153-3	Dicotyledoneae	Rosaceae	Potentilla discolor	herbal product (Lot NO.20151221)	Nanling Pharmaceutical	MG730306	LNMP752-17
1153-4	Dicotyledoneae	Rosaceae	Potentilla discolor	herbal product (Lot NO.20151221)	Nanling Pharmaceutical	MG730307	LNMP753-17
1153-5	Dicotyledoneae	Rosaceae	Potentilla discolor	herbal product (Lot NO.20151221)	Nanling Pharmaceutical	MG730308	LNMP754-17
1153-6	Dicotyledoneae	Rosaceae	Potentilla discolor	herbal product (Lot NO.20151221)	Nanling Pharmaceutical	MG730309	LNMP755-17
1153-7	Dicotyledoneae	Rosaceae	Potentilla discolor	herbal product (Lot NO.20151221)	Nanling Pharmaceutical	MG730310	LNMP756-17
1153-8	Dicotyledoneae	Rosaceae	Potentilla discolor	herbal product (Lot NO.20151221)	Nanling Pharmaceutical	MG730311	LNMP757-17
1153-9	Dicotyledoneae	Rosaceae	Potentilla discolor	herbal product (Lot NO.20151221)	Nanling Pharmaceutical	MG730312	LNMP758-17
1153-10	Dicotyledoneae	Rosaceae	Potentilla discolor	herbal product (Lot NO.20151221)	Nanling Pharmaceutical	MG730313	LNMP759-17
597	Dicotyledoneae	Rosaceae	Raphiolepis indica	plant	Lechang Jiufeng	MG730856	LNMP760-17
598	Dicotyledoneae	Rosaceae	Raphiolepis indica	plant	Lechang Jiufeng	MG730857	LNMP761-17
599	Dicotyledoneae	Rosaceae	Raphiolepis indica	plant	Lechang Jiufeng	MG730858	LNMP762-17
561	Dicotyledoneae	Rosaceae	Rubus chingii var. suavissimus	plant	Lechang Jiufeng	MG730920	LNMP775-17
562	Dicotyledoneae	Rosaceae	Rubus chingii var. suavissimus	plant	Lechang Jiufeng	MG730921	LNMP776-17
563	Dicotyledoneae	Rosaceae	Rubus chingii var. suavissimus	plant	Lechang Jiufeng	MG730922	LNMP777-17
780	Dicotyledoneae	Rosaceae	Rubus leucanthus	plant	Lechang Jiufeng	MG730106	LNMP763-17
781	Dicotyledoneae	Rosaceae	Rubus leucanthus	plant	Lechang Jiufeng	MG730107	LNMP764-17
782	Dicotyledoneae	Rosaceae	Rubus leucanthus	plant	Lechang Jiufeng	MG730108	LNMP765-17
1542	Dicotyledoneae	Rosaceae	Rubus leucanthus	plant	Lingnan TCM garden
1543	Dicotyledoneae	Rosaceae	Rubus leucanthus	plant	Lingnan TCM garden	MG730109	LNMP767-17
1544	Dicotyledoneae	Rosaceae	Rubus leucanthus	plant	Lingnan TCM garden
492	Dicotyledoneae	Rosaceae	Rubus reflexus	plant	Lechang Jiufeng	MG731051	LNMP769-17
493	Dicotyledoneae	Rosaceae	Rubus reflexus	plant	Lechang Jiufeng	MG731052	LNMP770-17
494	Dicotyledoneae	Rosaceae	Rubus reflexus	plant	Lechang Jiufeng	MG731053	LNMP771-17
744	Dicotyledoneae	Rosaceae	Rubus reflexus var. lanceolobus	plant	Lechang Jiufeng	MG730847	LNMP772-17
745	Dicotyledoneae	Rosaceae	Rubus reflexus var. lanceolobus	plant	Lechang Jiufeng	MG730848	LNMP773-17
746	Dicotyledoneae	Rosaceae	Rubus reflexus var. lanceolobus	plant	Lechang Jiufeng	MG730849	LNMP774-17
879	Dicotyledoneae	Rubiaceae	Hedyotis auricularia	plant	Lechang Jiufeng	MG730279	LNMP785-17
880	Dicotyledoneae	Rubiaceae	Hedyotis auricularia	plant	Lechang Jiufeng	MG730280	LNMP786-17
881	Dicotyledoneae	Rubiaceae	Hedyotis auricularia	plant	Lechang Jiufeng	MG730281	LNMP787-17
882	Dicotyledoneae	Rubiaceae	Hedyotis auricularia	plant	Lechang Jiufeng	MG730282	LNMP788-17
883	Dicotyledoneae	Rubiaceae	Hedyotis auricularia	plant	Lechang Jiufeng	MG730283	LNMP789-17
885	Dicotyledoneae	Rubiaceae	Hedyotis auricularia	plant	Lechang Jiufeng	MG730284	LNMP790-17
886	Dicotyledoneae	Rubiaceae	Hedyotis auricularia	plant	Lechang Jiufeng	MG730285	LNMP791-17
887	Dicotyledoneae	Rubiaceae	Hedyotis auricularia	plant	Lechang Jiufeng	MG730286	LNMP792-17
888	Dicotyledoneae	Rubiaceae	Hedyotis auricularia	plant	Lechang Jiufeng	MG730287	LNMP793-17
1109	Dicotyledoneae	Rubiaceae	Hedyotis corymbosa	plant	Dinghu	MG757325	LNMP794-17
1110	Dicotyledoneae	Rubiaceae	Hedyotis corymbosa	plant	Dinghu	MG757326	LNMP795-17
1111	Dicotyledoneae	Rubiaceae	Hedyotis corymbosa	plant	Dinghu	MG757327	LNMP796-17
1112	Dicotyledoneae	Rubiaceae	Hedyotis corymbosa	plant	Dinghu	MG757328	LNMP797-17
1113	Dicotyledoneae	Rubiaceae	Hedyotis corymbosa	plant	Dinghu	MG757329	LNMP798-17
1114	Dicotyledoneae	Rubiaceae	Hedyotis corymbosa	plant	Dinghu	MG757330	LNMP799-17
1115	Dicotyledoneae	Rubiaceae	Hedyotis corymbosa	plant	Dinghu	MG757331	LNMP800-17
1116	Dicotyledoneae	Rubiaceae	Hedyotis corymbosa	plant	Dinghu	MG757332	LNMP801-17
1117	Dicotyledoneae	Rubiaceae	Hedyotis corymbosa	plant	Dinghu	MG757333	LNMP802-17
1118	Dicotyledoneae	Rubiaceae	Hedyotis corymbosa	plant	Dinghu	MG757334	LNMP803-17
1150	Dicotyledoneae	Rubiaceae	Hedyotis corymbosa	plant	Guangzhou	MG757335	LNMP804-17
1151	Dicotyledoneae	Rubiaceae	Hedyotis corymbosa	plant	Guangzhou	MG757336	LNMP805-17
1152	Dicotyledoneae	Rubiaceae	Hedyotis corymbosa	plant	Guangzhou	MG757337	LNMP806-17
1065	Dicotyledoneae	Rubiaceae	Hedyotis effusa	plant	Dinghu
1066	Dicotyledoneae	Rubiaceae	Hedyotis effusa	plant	Dinghu	MG730257	LNMP812-17
1067	Dicotyledoneae	Rubiaceae	Hedyotis effusa	plant	Dinghu	MG730258	LNMP813-17
1068	Dicotyledoneae	Rubiaceae	Hedyotis effusa	plant	Dinghu	MG730259	LNMP814-17
1069	Dicotyledoneae	Rubiaceae	Hedyotis effusa	plant	Dinghu	MG730260	LNMP815-17
1070	Dicotyledoneae	Rubiaceae	Hedyotis effusa	plant	Dinghu	MG730261	LNMP816-17
1071	Dicotyledoneae	Rubiaceae	Hedyotis effusa	plant	Dinghu	MG730262	LNMP817-17
1072	Dicotyledoneae	Rubiaceae	Hedyotis effusa	plant	Dinghu	MG730263	LNMP818-17
1073	Dicotyledoneae	Rubiaceae	Hedyotis effusa	plant	Dinghu	MG730264	LNMP819-17
1074	Dicotyledoneae	Rubiaceae	Hedyotis effusa	plant	Dinghu	MG730265	LNMP820-17
1075	Dicotyledoneae	Rubiaceae	Hedyotis effusa	plant	Dinghu	MG730266	LNMP821-17
783	Dicotyledoneae	Rubiaceae	Hedyotis hedyotidea	plant	Lechang Jiufeng	MG730743	LNMP822-17
784	Dicotyledoneae	Rubiaceae	Hedyotis hedyotidea	plant	Lechang Jiufeng	MG730744	LNMP823-17
785	Dicotyledoneae	Rubiaceae	Hedyotis hedyotidea	plant	Lechang Jiufeng	MG730745	LNMP824-17
786	Dicotyledoneae	Rubiaceae	Hedyotis hedyotidea	plant	Lechang Jiufeng	MG730746	LNMP825-17
787	Dicotyledoneae	Rubiaceae	Hedyotis hedyotidea	plant	Lechang Jiufeng	MG730747	LNMP826-17
788	Dicotyledoneae	Rubiaceae	Hedyotis hedyotidea	plant	Lechang Jiufeng	MG730748	LNMP827-17
789	Dicotyledoneae	Rubiaceae	Hedyotis hedyotidea	plant	Lechang Jiufeng	MG730749	LNMP828-17
790	Dicotyledoneae	Rubiaceae	Hedyotis hedyotidea	plant	Lechang Jiufeng	MG730750	LNMP829-17
791	Dicotyledoneae	Rubiaceae	Hedyotis hedyotidea	plant	Lechang Jiufeng	MG730751	LNMP830-17
792	Dicotyledoneae	Rubiaceae	Hedyotis hedyotidea	plant	Lechang Jiufeng	MG730752	LNMP831-17
793	Dicotyledoneae	Rubiaceae	Hedyotis hedyotidea	plant	Lechang Jiufeng	MG730753	LNMP832-17
794	Dicotyledoneae	Rubiaceae	Hedyotis hedyotidea	plant	Lechang Jiufeng	MG730754	LNMP833-17
795	Dicotyledoneae	Rubiaceae	Hedyotis hedyotidea	plant	Lechang Jiufeng	MG730755	LNMP834-17
796	Dicotyledoneae	Rubiaceae	Hedyotis hedyotidea	plant	Lechang Jiufeng	MG730756	LNMP835-17
876	Dicotyledoneae	Rubiaceae	Ixora chinensis	plant	Lechang Jiufeng	MG730616	LNMP836-17
877	Dicotyledoneae	Rubiaceae	Ixora chinensis	plant	Lechang Jiufeng	MG730617	LNMP837-17
878	Dicotyledoneae	Rubiaceae	Ixora chinensis	plant	Lechang Jiufeng	MG730618	LNMP838-17
1482	Dicotyledoneae	Rubiaceae	Ixora chinensis	plant	Lingnan TCM garden	MG730619	LNMP839-17
1483	Dicotyledoneae	Rubiaceae	Ixora chinensis	plant	Lingnan TCM garden	MG730620	LNMP840-17
976	Dicotyledoneae	Rubiaceae	Morinda cochinchinensis	plant	Dinghu	MG730204	LNMP841-17
977	Dicotyledoneae	Rubiaceae	Morinda cochinchinensis	plant	Dinghu	MG730205	LNMP842-17
978	Dicotyledoneae	Rubiaceae	Morinda cochinchinensis	plant	Dinghu	MG730206	LNMP843-17
1340	Dicotyledoneae	Rubiaceae	Morinda officinalis	plant	Lingnan TCM garden	MG730033	LNMP844-17
1341	Dicotyledoneae	Rubiaceae	Morinda officinalis	plant	Lingnan TCM garden	MG730034	LNMP845-17
907	Dicotyledoneae	Rubiaceae	Mussaenda erosa	plant	Dinghu	MG730740	LNMP846-17
908	Dicotyledoneae	Rubiaceae	Mussaenda erosa	plant	Dinghu	MG730741	LNMP847-17
909	Dicotyledoneae	Rubiaceae	Mussaenda erosa	plant	Dinghu	MG730742	LNMP848-17
540	Dicotyledoneae	Rubiaceae	Mussaenda pubescens	plant	Lechang Jiufeng	MG731128	LNMP849-17
541	Dicotyledoneae	Rubiaceae	Mussaenda pubescens	plant	Lechang Jiufeng	MG731129	LNMP850-17
542	Dicotyledoneae	Rubiaceae	Mussaenda pubescens	plant	Lechang Jiufeng	MG731130	LNMP851-17
1414	Dicotyledoneae	Rubiaceae	Mussaenda pubescens	plant	Lingnan TCM garden	MG731131	LNMP852-17
1415	Dicotyledoneae	Rubiaceae	Mussaenda pubescens	plant	Lingnan TCM garden	MG731132	LNMP853-17
1085	Dicotyledoneae	Rubiaceae	Nauclea officinalis	plant	Dinghu	MG730970	LNMP854-17
1086	Dicotyledoneae	Rubiaceae	Nauclea officinalis	plant	Dinghu	MG730971	LNMP855-17
1087	Dicotyledoneae	Rubiaceae	Nauclea officinalis	plant	Dinghu	MG730972	LNMP856-17
609	Dicotyledoneae	Rubiaceae	Neolamarckia cadamba	plant	Lechang Jiufeng	MG730939	LNMP857-17
610	Dicotyledoneae	Rubiaceae	Neolamarckia cadamba	plant	Lechang Jiufeng	MG730940	LNMP858-17
611	Dicotyledoneae	Rubiaceae	Neolamarckia cadamba	plant	Lechang Jiufeng	MG730941	LNMP859-17
1148	Dicotyledoneae	Rubiaceae	Oldenlandia herbacea	plant	Guangzhou	MG730097	LNMP807-17
1149	Dicotyledoneae	Rubiaceae	Oldenlandia herbacea	plant	Guangzhou	MG730098	LNMP808-17
1149-2	Dicotyledoneae	Rubiaceae	Oldenlandia herbacea	plant	Guangzhou	MG730099	LNMP809-17
1363	Dicotyledoneae	Rubiaceae	Oldenlandia herbacea	herbal product (Lot NO.160605971)	Kangmei Pharmaceutical	MG730100	LNMP810-17
1027	Dicotyledoneae	Rubiaceae	Ophiorrhiza cantonensis	plant	Dinghu	MG730362	LNMP860-17
1028	Dicotyledoneae	Rubiaceae	Ophiorrhiza cantonensis	plant	Dinghu	MG730363	LNMP861-17
1029	Dicotyledoneae	Rubiaceae	Ophiorrhiza cantonensis	plant	Dinghu	MG730364	LNMP862-17
444	Dicotyledoneae	Rubiaceae	Ophiorrhiza japonica	plant	Lechang Jiufeng	MG730807	LNMP863-17
445	Dicotyledoneae	Rubiaceae	Ophiorrhiza japonica	plant	Lechang Jiufeng	MG730808	LNMP864-17
446	Dicotyledoneae	Rubiaceae	Ophiorrhiza japonica	plant	Lechang Jiufeng	MG730809	LNMP865-17
543	Dicotyledoneae	Rubiaceae	Psychotria rubra	plant	Lechang Jiufeng	MG730529	LNMP866-17
544	Dicotyledoneae	Rubiaceae	Psychotria rubra	plant	Lechang Jiufeng	MG730530	LNMP867-17
545	Dicotyledoneae	Rubiaceae	Psychotria rubra	plant	Lechang Jiufeng	MG730531	LNMP868-17
1313	Dicotyledoneae	Rubiaceae	Psychotria rubra	plant	Lingnan TCM garden	MG730532	LNMP869-17
1567	Dicotyledoneae	Rubiaceae	Psychotria rubra	plant	Lingnan TCM garden	MG730533	LNMP870-17
1574	Dicotyledoneae	Rubiaceae	Psychotria rubra	plant	Lingnan TCM garden	MG730534	LNMP871-17
1575	Dicotyledoneae	Rubiaceae	Psychotria rubra	plant	Lingnan TCM garden	MG730535	LNMP872-17
1050	Dicotyledoneae	Rubiaceae	Psychotria serpens	plant	Dinghu	MG730662	LNMP873-17
1051	Dicotyledoneae	Rubiaceae	Psychotria serpens	plant	Dinghu	MG730663	LNMP874-17
1052	Dicotyledoneae	Rubiaceae	Psychotria serpens	plant	Dinghu	MG730664	LNMP875-17
1189-1	Dicotyledoneae	Rubiaceae	Psychotria serpens	herbal product (Lot NO.1189C1)	Nanling Pharmaceutical	MG730665	LNMP876-17
1189-2	Dicotyledoneae	Rubiaceae	Psychotria serpens	herbal product (Lot NO.1189C2)	Nanling Pharmaceutical	MG730666	LNMP877-17
1189-3	Dicotyledoneae	Rubiaceae	Psychotria serpens	herbal product (Lot NO.1189C3)	Nanling Pharmaceutical	MG730667	LNMP878-17
1189-4	Dicotyledoneae	Rubiaceae	Psychotria serpens	herbal product (Lot NO.141125)	Nanling Pharmaceutical
1189-5	Dicotyledoneae	Rubiaceae	Psychotria serpens	herbal product (Lot NO.141125)	Nanling Pharmaceutical
1189-6	Dicotyledoneae	Rubiaceae	Psychotria serpens	herbal product (Lot NO.141205)	Nanling Pharmaceutical	MG730668	LNMP881-17
1189-7	Dicotyledoneae	Rubiaceae	Psychotria serpens	herbal product (Lot NO.141205)	Nanling Pharmaceutical	MG730669	LNMP882-17
1189-8	Dicotyledoneae	Rubiaceae	Psychotria serpens	herbal product (Lot NO.150328)	Nanling Pharmaceutical	MG730670	LNMP883-17
1189-9	Dicotyledoneae	Rubiaceae	Psychotria serpens	herbal product (Lot NO.150328)	Nanling Pharmaceutical	MG730671	LNMP884-17
1189-10	Dicotyledoneae	Rubiaceae	Psychotria serpens	herbal product (Lot NO.150328)	Nanling Pharmaceutical	MG730672	LNMP885-17
1189-11	Dicotyledoneae	Rubiaceae	Psychotria serpens	herbal product (Lot NO.150403)	Nanling Pharmaceutical	MG730673	LNMP886-17
1189-12	Dicotyledoneae	Rubiaceae	Psychotria serpens	herbal product (Lot NO.150403)	Nanling Pharmaceutical	MG730674	LNMP887-17
1189-13	Dicotyledoneae	Rubiaceae	Psychotria serpens	herbal product (Lot NO.150406)	Nanling Pharmaceutical	MG730675	LNMP888-17
1189-14	Dicotyledoneae	Rubiaceae	Psychotria serpens	herbal product (Lot NO.150407)	Nanling Pharmaceutical	MG730676	LNMP889-17
62	Dicotyledoneae	Rubiaceae	Uncaria rhynchophylla	plant	Lechang	MG730347	LNMP890-17
931	Dicotyledoneae	Rubiaceae	Wendlandia uvariifolia	plant	Dinghu	MG730880	LNMP891-17
932	Dicotyledoneae	Rubiaceae	Wendlandia uvariifolia	plant	Dinghu	MG730881	LNMP892-17
933	Dicotyledoneae	Rubiaceae	Wendlandia uvariifolia	plant	Dinghu	MG730882	LNMP893-17
852	Dicotyledoneae	Rutaceae	Acronychia pedunculata	plant	Lechang Jiufeng	MG730838	LNMP906-17
853	Dicotyledoneae	Rutaceae	Acronychia pedunculata	plant	Lechang Jiufeng	MG730839	LNMP907-17
854	Dicotyledoneae	Rutaceae	Acronychia pedunculata	plant	Lechang Jiufeng	MG730840	LNMP908-17
405	Dicotyledoneae	Rutaceae	Boenninghausenia albiflora	plant	Lechang Jiufeng	MG730195	LNMP909-17
406	Dicotyledoneae	Rutaceae	Boenninghausenia albiflora	plant	Lechang Jiufeng	MG730196	LNMP910-17
407	Dicotyledoneae	Rutaceae	Boenninghausenia albiflora	plant	Lechang Jiufeng	MG730197	LNMP911-17
255	Dicotyledoneae	Rutaceae	Clausena anisata	plant	South China Botanical Garden	MG730192	LNMP912-17
256	Dicotyledoneae	Rutaceae	Clausena anisata	plant	South China Botanical Garden	MG730193	LNMP913-17
257	Dicotyledoneae	Rutaceae	Clausena anisata	plant	South China Botanical Garden	MG730194	LNMP914-17
702	Dicotyledoneae	Rutaceae	Evodia lepta	plant	Lechang Jiufeng	MG730813	LNMP101-17
703	Dicotyledoneae	Rutaceae	Evodia lepta	plant	Lechang Jiufeng	MG730814	LNMP102-17
704	Dicotyledoneae	Rutaceae	Evodia lepta	plant	Lechang Jiufeng	MG730815	LNMP103-17
1450	Dicotyledoneae	Rutaceae	Evodia lepta	plant	Lingnan TCM garden	MG730816	LNMP104-17
1451	Dicotyledoneae	Rutaceae	Evodia lepta	plant	Lingnan TCM garden	MG730817	LNMP105-17
949	Dicotyledoneae	Rutaceae	Glycosmis parviflora	plant	Dinghu	MG730835	LNMP923-17
950	Dicotyledoneae	Rutaceae	Glycosmis parviflora	plant	Dinghu	MG730836	LNMP924-17
951	Dicotyledoneae	Rutaceae	Glycosmis parviflora	plant	Dinghu	MG730837	LNMP925-17
68	Dicotyledoneae	Rutaceae	Tetradium austrosinense	plant	Lechang	MG730436	LNMP918-17
372	Dicotyledoneae	Rutaceae	Tetradium austrosinense	plant	Lechang Jiufeng	MG730437	LNMP919-17
373	Dicotyledoneae	Rutaceae	Tetradium austrosinense	plant	Lechang Jiufeng	MG730438	LNMP920-17
374	Dicotyledoneae	Rutaceae	Tetradium austrosinense	plant	Lechang Jiufeng	MG730439	LNMP921-17
1367	Dicotyledoneae	Rutaceae	Tetradium austrosinense	herbal product (Lot NO.160703321)	Kangmei Pharmaceutical	MG730440	LNMP922-17
125	Dicotyledoneae	Rutaceae	Tetradium glabrifolium	plant	Guangzhou Longdong	MG730567	LNMP915-17
126	Dicotyledoneae	Rutaceae	Tetradium glabrifolium	plant	Guangzhou Longdong	MG730568	LNMP916-17
127	Dicotyledoneae	Rutaceae	Tetradium glabrifolium	plant	Guangzhou Longdong	MG730569	LNMP917-17
806	Dicotyledoneae	Rutaceae	Zanthoxylum avicennae	plant	Lechang Jiufeng	MG730554	LNMP903-17
807	Dicotyledoneae	Rutaceae	Zanthoxylum avicennae	plant	Lechang Jiufeng	MG730555	LNMP904-17
808	Dicotyledoneae	Rutaceae	Zanthoxylum avicennae	plant	Lechang Jiufeng	MG730556	LNMP905-17
1030	Dicotyledoneae	Rutaceae	Zanthoxylum myriacanthum	plant	Dinghu	MG730219	LNMP926-17
1031	Dicotyledoneae	Rutaceae	Zanthoxylum myriacanthum	plant	Dinghu	MG730220	LNMP927-17
1032	Dicotyledoneae	Rutaceae	Zanthoxylum myriacanthum	plant	Dinghu	MG730221	LNMP928-17
318	Dicotyledoneae	Rutaceae	Zanthoxylum nitidum	plant	South China Botanical Garden	MG730593	LNMP929-17
319	Dicotyledoneae	Rutaceae	Zanthoxylum nitidum	plant	South China Botanical Garden	MG730594	LNMP930-17
320	Dicotyledoneae	Rutaceae	Zanthoxylum nitidum	plant	South China Botanical Garden	MG730595	LNMP931-17
1393	Dicotyledoneae	Rutaceae	Zanthoxylum nitidum	plant	Lingnan TCM garden	MG730596	LNMP932-17
438	Dicotyledoneae	Sabiaceae	Sabia discolor	plant	Lechang Jiufeng	MG730058	LNMP958-17
439	Dicotyledoneae	Sabiaceae	Sabia discolor	plant	Lechang Jiufeng	MG730059	LNMP959-17
440	Dicotyledoneae	Sabiaceae	Sabia discolor	plant	Lechang Jiufeng	MG730060	LNMP960-17
65	Dicotyledoneae	Sabiaceae	Sabia japonica	plant	Lechang	MG730801	LNMP961-17
870	Dicotyledoneae	Santalaceae	Dendrotrophe varians	plant	Lechang Jiufeng
871	Dicotyledoneae	Santalaceae	Dendrotrophe varians	plant	Lechang Jiufeng
872	Dicotyledoneae	Santalaceae	Dendrotrophe varians	plant	Lechang Jiufeng	MG730476	LNMP940-17
246	Dicotyledoneae	Sapindaceae	Cardiospermum halicacabum	plant	South China Botanical Garden	MG730239	LNMP962-17
247	Dicotyledoneae	Sapindaceae	Cardiospermum halicacabum	plant	South China Botanical Garden	MG730240	LNMP963-17
248	Dicotyledoneae	Sapindaceae	Cardiospermum halicacabum	plant	South China Botanical Garden	MG730241	LNMP964-17
279	Dicotyledoneae	Sapotaceae	Manilkara zapota	plant	South China Botanical Garden	MG730802	LNMP221-17
280	Dicotyledoneae	Sapotaceae	Manilkara zapota	plant	South China Botanical Garden	MG730803	LNMP222-17
281	Dicotyledoneae	Sapotaceae	Manilkara zapota	plant	South China Botanical Garden	MG730804	LNMP223-17
1418	Dicotyledoneae	Sapotaceae	Manilkara zapota	plant	Lingnan TCM garden	MG730805	LNMP224-17
1419	Dicotyledoneae	Sapotaceae	Manilkara zapota	plant	Lingnan TCM garden	MG730806	LNMP225-17
66	Dicotyledoneae	Saxifragaceae	Astilbe grandis	plant	Lechang	MG730207	LNMP778-17
453	Dicotyledoneae	Saxifragaceae	Astilbe grandis	plant	Lechang Jiufeng	MG730208	LNMP779-17
454	Dicotyledoneae	Saxifragaceae	Astilbe grandis	plant	Lechang Jiufeng	MG730209	LNMP780-17
455	Dicotyledoneae	Saxifragaceae	Astilbe grandis	plant	Lechang Jiufeng	MG730210	LNMP781-17
961	Dicotyledoneae	Saxifragaceae	Itea chinensis	plant	Dinghu	MG730865	LNMP641-17
962	Dicotyledoneae	Saxifragaceae	Itea chinensis	plant	Dinghu	MG730866	LNMP642-17
963	Dicotyledoneae	Saxifragaceae	Itea chinensis	plant	Dinghu	MG730867	LNMP643-17
387	Dicotyledoneae	Saxifragaceae	Itea omeiensis	plant	Lechang Jiufeng	MG730536	LNMP638-17
388	Dicotyledoneae	Saxifragaceae	Itea omeiensis	plant	Lechang Jiufeng	MG730537	LNMP639-17
389	Dicotyledoneae	Saxifragaceae	Itea omeiensis	plant	Lechang Jiufeng	MG730538	LNMP640-17
54	Dicotyledoneae	Schisandraceae	Kadsura longipedunculata	plant	Lechang	MG730724	LNMP570-17
55	Dicotyledoneae	Schisandraceae	Kadsura longipedunculata	plant	Lechang	MG730725	LNMP571-17
56	Dicotyledoneae	Schisandraceae	Kadsura longipedunculata	plant	Lechang	MG730726	LNMP572-17
411	Dicotyledoneae	Schisandraceae	Kadsura longipedunculata	plant	Lechang Jiufeng	MG730727	LNMP573-17
412	Dicotyledoneae	Schisandraceae	Kadsura longipedunculata	plant	Lechang Jiufeng	MG730728	LNMP574-17
413	Dicotyledoneae	Schisandraceae	Kadsura longipedunculata	plant	Lechang Jiufeng	MG730729	LNMP575-17
1190-1	Dicotyledoneae	Schisandraceae	Kadsura longipedunculata	plant	Hunan Hengshan	MG730730	LNMP576-17
1190-2	Dicotyledoneae	Schisandraceae	Kadsura longipedunculata	plant	Hunan Hengshan	MG730731	LNMP577-17
1190-3	Dicotyledoneae	Schisandraceae	Kadsura longipedunculata	plant	Hunan Hengshan	MG730732	LNMP578-17
1190-4	Dicotyledoneae	Schisandraceae	Kadsura longipedunculata	plant	Hunan Hengshan	MG730733	LNMP579-17
1190-5	Dicotyledoneae	Schisandraceae	Kadsura longipedunculata	plant	Hunan Hengshan	MG730734	LNMP580-17
1190-6	Dicotyledoneae	Schisandraceae	Kadsura longipedunculata	plant	Hunan Hengshan	MG730735	LNMP581-17
1190-7	Dicotyledoneae	Schisandraceae	Kadsura longipedunculata	plant	Hunan Hengshan	MG730736	LNMP582-17
1190-8	Dicotyledoneae	Schisandraceae	Kadsura longipedunculata	plant	Hunan Hengshan	MG730737	LNMP583-17
1190-9	Dicotyledoneae	Schisandraceae	Kadsura longipedunculata	plant	Hunan Hengshan	MG730738	LNMP584-17
1190-10	Dicotyledoneae	Schisandraceae	Kadsura longipedunculata	plant	Hunan Hengshan	MG730739	LNMP585-17
825	Dicotyledoneae	Scrophulariaceae	Adenosma glutinosum	plant	Lechang Jiufeng	MG730694	LNMP1113-17
826	Dicotyledoneae	Scrophulariaceae	Adenosma glutinosum	plant	Lechang Jiufeng
827	Dicotyledoneae	Scrophulariaceae	Adenosma glutinosum	plant	Lechang Jiufeng
1372	Dicotyledoneae	Scrophulariaceae	Adenosma glutinosum	herbal product (Lot NO.160301221)	Kangmei Pharmaceutical
510	Dicotyledoneae	Scrophulariaceae	Lindenbergia philippensis	plant	Lechang Jiufeng	MG731147	LNMP1117-17
511	Dicotyledoneae	Scrophulariaceae	Lindenbergia philippensis	plant	Lechang Jiufeng	MG731148	LNMP1118-17
512	Dicotyledoneae	Scrophulariaceae	Lindenbergia philippensis	plant	Lechang Jiufeng	MG731149	LNMP1119-17
765	Dicotyledoneae	Scrophulariaceae	Lindernia ruellioides	plant	Lechang Jiufeng	MG730396	LNMP1120-17
766	Dicotyledoneae	Scrophulariaceae	Lindernia ruellioides	plant	Lechang Jiufeng	MG730397	LNMP1121-17
767	Dicotyledoneae	Scrophulariaceae	Lindernia ruellioides	plant	Lechang Jiufeng	MG730398	LNMP1122-17
985	Dicotyledoneae	Solanaceae	Lycianthes biflora	plant	Dinghu	MG730853	LNMP1123-17
986	Dicotyledoneae	Solanaceae	Lycianthes biflora	plant	Dinghu	MG730854	LNMP1124-17
987	Dicotyledoneae	Solanaceae	Lycianthes biflora	plant	Dinghu	MG730855	LNMP1125-17
143	Dicotyledoneae	Solanaceae	Solanum americanum	plant	Guangzhou Longdong	MG730841	LNMP1132-17
144	Dicotyledoneae	Solanaceae	Solanum americanum	plant	Guangzhou Longdong	MG730842	LNMP1133-17
145	Dicotyledoneae	Solanaceae	Solanum americanum	plant	Guangzhou Longdong	MG730843	LNMP1134-17
57	Dicotyledoneae	Solanaceae	Solanum nigrum	plant	Lechang	MG730621	LNMP1126-17
58	Dicotyledoneae	Solanaceae	Solanum nigrum	plant	Lechang	MG730622	LNMP1127-17
360	Dicotyledoneae	Solanaceae	Solanum nigrum	plant	Lechang Jiufeng	MG730623	LNMP1128-17
361	Dicotyledoneae	Solanaceae	Solanum nigrum	plant	Lechang Jiufeng	MG730624	LNMP1129-17
362	Dicotyledoneae	Solanaceae	Solanum nigrum	plant	Lechang Jiufeng	MG730625	LNMP1130-17
1373	Dicotyledoneae	Solanaceae	Solanum nigrum	herbal product (Lot NO.160404401)	Kangmei Pharmaceutical	MG730626	LNMP1131-17
369	Dicotyledoneae	Stachyuraceae	Stachyurus chinensis	plant	Lechang Jiufeng	MG731144	LNMP443-17
370	Dicotyledoneae	Stachyuraceae	Stachyurus chinensis	plant	Lechang Jiufeng	MG731145	LNMP444-17
371	Dicotyledoneae	Stachyuraceae	Stachyurus chinensis	plant	Lechang Jiufeng	MG731146	LNMP445-17
777	Dicotyledoneae	Sterculiaceae	Byttneria aspera	plant	Lechang Jiufeng	MG730198	LNMP357-17
778	Dicotyledoneae	Sterculiaceae	Byttneria aspera	plant	Lechang Jiufeng	MG730199	LNMP358-17
779	Dicotyledoneae	Sterculiaceae	Byttneria aspera	plant	Lechang Jiufeng	MG730200	LNMP359-17
708	Dicotyledoneae	Sterculiaceae	Pterospermum heterophyllum	plant	Lechang Jiufeng
709	Dicotyledoneae	Sterculiaceae	Pterospermum heterophyllum	plant	Lechang Jiufeng
710	Dicotyledoneae	Sterculiaceae	Pterospermum heterophyllum	plant	Lechang Jiufeng
997	Dicotyledoneae	Sterculiaceae	Pterospermum lanceaefolium	plant	Dinghu	MG731136	LNMP360-17
998	Dicotyledoneae	Sterculiaceae	Pterospermum lanceaefolium	plant	Dinghu	MG731137	LNMP361-17
999	Dicotyledoneae	Sterculiaceae	Pterospermum lanceaefolium	plant	Dinghu	MG731138	LNMP362-17
759	Dicotyledoneae	Sterculiaceae	Sterculia lanceolata	plant	Lechang Jiufeng	MG730498	LNMP363-17
760	Dicotyledoneae	Sterculiaceae	Sterculia lanceolata	plant	Lechang Jiufeng	MG730499	LNMP364-17
761	Dicotyledoneae	Sterculiaceae	Sterculia lanceolata	plant	Lechang Jiufeng	MG730500	LNMP365-17
1291	Dicotyledoneae	Sterculiaceae	Sterculia lanceolata	plant	Lingnan TCM garden	MG730501	LNMP366-17
1388	Dicotyledoneae	Sterculiaceae	Sterculia lanceolata	plant	Lingnan TCM garden	MG730502	LNMP367-17
267	Dicotyledoneae	Sterculiaceae	Sterculia nobilis	plant	South China Botanical Garden	MG730771	LNMP368-17
268	Dicotyledoneae	Sterculiaceae	Sterculia nobilis	plant	South China Botanical Garden	MG730772	LNMP369-17
269	Dicotyledoneae	Sterculiaceae	Sterculia nobilis	plant	South China Botanical Garden	MG730773	LNMP370-17
1292	Dicotyledoneae	Sterculiaceae	Sterculia nobilis	plant	Lingnan TCM garden	MG730774	LNMP371-17
525	Dicotyledoneae	Symplocaceae	Symplocos lancifolia	plant	Lechang Jiufeng	MG730348	LNMP226-17
526	Dicotyledoneae	Symplocaceae	Symplocos lancifolia	plant	Lechang Jiufeng	MG730349	LNMP227-17
527	Dicotyledoneae	Symplocaceae	Symplocos lancifolia	plant	Lechang Jiufeng	MG730350	LNMP228-17
531	Dicotyledoneae	Theaceaae	Eurya chinensis	plant	Lechang Jiufeng	MG730700	LNMP465-17
532	Dicotyledoneae	Theaceaae	Eurya chinensis	plant	Lechang Jiufeng	MG730701	LNMP466-17
533	Dicotyledoneae	Theaceaae	Eurya chinensis	plant	Lechang Jiufeng	MG730702	LNMP467-17
1342	Dicotyledoneae	Thymelaeaceae	Aquilaria sinensis	plant	Lingnan TCM garden	MG730927	LNMP440-17
1500	Dicotyledoneae	Thymelaeaceae	Aquilaria sinensis	plant	Lingnan TCM garden	MG730928	LNMP441-17
1501	Dicotyledoneae	Thymelaeaceae	Aquilaria sinensis	plant	Lingnan TCM garden	MG730929	LNMP442-17
768	Dicotyledoneae	Tiliaceae	Microcos paniculata	plant	Lechang Jiufeng	MG730778	LNMP372-17
769	Dicotyledoneae	Tiliaceae	Microcos paniculata	plant	Lechang Jiufeng	MG730779	LNMP373-17
770	Dicotyledoneae	Tiliaceae	Microcos paniculata	plant	Lechang Jiufeng	MG730780	LNMP374-17
1448	Dicotyledoneae	Tiliaceae	Microcos paniculata	plant	Lingnan TCM garden	MG730781	LNMP375-17
1449	Dicotyledoneae	Tiliaceae	Microcos paniculata	plant	Lingnan TCM garden
477	Dicotyledoneae	Tiliaceae	Triumfetta pilosa	plant	Lechang Jiufeng	MG730183	LNMP377-17
478	Dicotyledoneae	Tiliaceae	Triumfetta pilosa	plant	Lechang Jiufeng	MG730184	LNMP378-17
479	Dicotyledoneae	Tiliaceae	Triumfetta pilosa	plant	Lechang Jiufeng	MG730185	LNMP379-17
762	Dicotyledoneae	Tiliaceae	Triumfetta rhomboidea	plant	Lechang Jiufeng	MG730201	LNMP380-17
763	Dicotyledoneae	Tiliaceae	Triumfetta rhomboidea	plant	Lechang Jiufeng	MG730202	LNMP381-17
764	Dicotyledoneae	Tiliaceae	Triumfetta rhomboidea	plant	Lechang Jiufeng	MG730203	LNMP382-17
1021	Dicotyledoneae	Ulmaceae	Gironniera subaequalis	plant	Dinghu	MG730119	LNMP1209-17
1022	Dicotyledoneae	Ulmaceae	Gironniera subaequalis	plant	Dinghu	MG730120	LNMP1210-17
1023	Dicotyledoneae	Ulmaceae	Gironniera subaequalis	plant	Dinghu	MG730121	LNMP1211-17
1091	Dicotyledoneae	Ulmaceae	Trema angustifolia	plant	Dinghu	MG731003	LNMP1212-17
1092	Dicotyledoneae	Ulmaceae	Trema angustifolia	plant	Dinghu	MG731004	LNMP1213-17
1093	Dicotyledoneae	Ulmaceae	Trema angustifolia	plant	Dinghu	MG731005	LNMP1214-17
378	Dicotyledoneae	Urticaceae	Boehmeria tricuspis	plant	Lechang Jiufeng	MG731054	LNMP1215-17
379	Dicotyledoneae	Urticaceae	Boehmeria tricuspis	plant	Lechang Jiufeng	MG731056	LNMP1216-17
380	Dicotyledoneae	Urticaceae	Boehmeria tricuspis	plant	Lechang Jiufeng	MG731055	LNMP1217-17
922	Dicotyledoneae	Urticaceae	Oreocnide frutescens	plant	Dinghu	MG731192	LNMP1218-17
924	Dicotyledoneae	Urticaceae	Oreocnide frutescens	plant	Dinghu	MG731193	LNMP1219-17
309	Dicotyledoneae	Urticaceae	Pilea microphylla	plant	South China Botanical Garden	MG731048	LNMP1220-17
310	Dicotyledoneae	Urticaceae	Pilea microphylla	plant	South China Botanical Garden	MG731049	LNMP1221-17
311	Dicotyledoneae	Urticaceae	Pilea microphylla	plant	South China Botanical Garden	MG731050	LNMP1222-17
396	Dicotyledoneae	Valerianaceae	Patrinia villosa	plant	Lechang Jiufeng	MG730086	LNMP894-17
397	Dicotyledoneae	Valerianaceae	Patrinia villosa	plant	Lechang Jiufeng	MG730087	LNMP895-17
398	Dicotyledoneae	Valerianaceae	Patrinia villosa	plant	Lechang Jiufeng	MG730088	LNMP896-17
570	Dicotyledoneae	Verbenaceae	Callicarpa macrophylla	plant	Lechang Jiufeng	MG730236	LNMP1135-17
571	Dicotyledoneae	Verbenaceae	Callicarpa macrophylla	plant	Lechang Jiufeng	MG730237	LNMP1136-17
572	Dicotyledoneae	Verbenaceae	Callicarpa macrophylla	plant	Lechang Jiufeng	MG730238	LNMP1137-17
910	Dicotyledoneae	Verbenaceae	Callicarpa rubella	plant	Dinghu	MG731000	LNMP1138-17
911	Dicotyledoneae	Verbenaceae	Callicarpa rubella	plant	Dinghu	MG731001	LNMP1139-17
912	Dicotyledoneae	Verbenaceae	Callicarpa rubella	plant	Dinghu	MG731002	LNMP1140-17
555	Dicotyledoneae	Verbenaceae	Clerodendrum cyrtophyllum	plant	Lechang Jiufeng	MG730211	LNMP1141-17
556	Dicotyledoneae	Verbenaceae	Clerodendrum cyrtophyllum	plant	Lechang Jiufeng	MG730212	LNMP1142-17
557	Dicotyledoneae	Verbenaceae	Clerodendrum cyrtophyllum	plant	Lechang Jiufeng	MG730213	LNMP1143-17
1422	Dicotyledoneae	Verbenaceae	Clerodendrum cyrtophyllum	plant	Lingnan TCM garden	MG730214	LNMP1144-17
1423	Dicotyledoneae	Verbenaceae	Clerodendrum cyrtophyllum	plant	Lingnan TCM garden	MG730215	LNMP1145-17
693	Dicotyledoneae	Verbenaceae	Clerodendrum hainanense	plant	Lechang Jiufeng	MG730383	LNMP1146-17
694	Dicotyledoneae	Verbenaceae	Clerodendrum hainanense	plant	Lechang Jiufeng	MG730384	LNMP1147-17
695	Dicotyledoneae	Verbenaceae	Clerodendrum hainanense	plant	Lechang Jiufeng	MG730385	LNMP1148-17
315	Dicotyledoneae	Verbenaceae	Clerodendrum lindleyi	plant	South China Botanical Garden
316	Dicotyledoneae	Verbenaceae	Clerodendrum lindleyi	plant	South China Botanical Garden
317	Dicotyledoneae	Verbenaceae	Clerodendrum lindleyi	plant	South China Botanical Garden
170	Dicotyledoneae	Verbenaceae	Duranta erecta	plant	South China Botanical Garden	MG730493	LNMP1149-17
171	Dicotyledoneae	Verbenaceae	Duranta erecta	plant	South China Botanical Garden	MG730494	LNMP1150-17
172	Dicotyledoneae	Verbenaceae	Duranta erecta	plant	South China Botanical Garden	MG730495	LNMP1151-17
1496	Dicotyledoneae	Verbenaceae	Duranta erecta	plant	Lingnan TCM garden	MG730496	LNMP1152-17
1497	Dicotyledoneae	Verbenaceae	Duranta erecta	plant	Lingnan TCM garden	MG730497	LNMP1153-17
113	Dicotyledoneae	Verbenaceae	Lantana camara	plant	Guangzhou Longdong	MG730658	LNMP1154-17
114	Dicotyledoneae	Verbenaceae	Lantana camara	plant	Guangzhou Longdong	MG730659	LNMP1155-17
115	Dicotyledoneae	Verbenaceae	Lantana camara	plant	Guangzhou Longdong	MG730660	LNMP1156-17
1600	Dicotyledoneae	Verbenaceae	Lantana camara	plant	Lingnan TCM garden	MG730661	LNMP1157-17
904	Dicotyledoneae	Verbenaceae	Vitex quinata	plant	Dinghu	MG730827	LNMP1158-17
905	Dicotyledoneae	Verbenaceae	Vitex quinata	plant	Dinghu	MG730828	LNMP1159-17
906	Dicotyledoneae	Verbenaceae	Vitex quinata	plant	Dinghu	MG730829	LNMP1160-17
988	Dicotyledoneae	Vitaceae	Cayratia corniculata	plant	Dinghu	MG730509	LNMP596-17
989	Dicotyledoneae	Vitaceae	Cayratia corniculata	plant	Dinghu	MG730510	LNMP597-17
990	Dicotyledoneae	Vitaceae	Cayratia corniculata	plant	Dinghu	MG730511	LNMP598-17
714	Dicotyledoneae	Vitaceae	Parthenocissus dalzielii	plant	Lechang Jiufeng
715	Dicotyledoneae	Vitaceae	Parthenocissus dalzielii	plant	Lechang Jiufeng	MG731099	LNMP600-17
716	Dicotyledoneae	Vitaceae	Parthenocissus dalzielii	plant	Lechang Jiufeng	MG731100	LNMP601-17
994	Dicotyledoneae	Vitaceae	Tetrastigma hemsleyanum	plant	Dinghu	MG730818	LNMP602-17
995	Dicotyledoneae	Vitaceae	Tetrastigma hemsleyanum	plant	Dinghu	MG730819	LNMP603-17
996	Dicotyledoneae	Vitaceae	Tetrastigma hemsleyanum	plant	Dinghu	MG730820	LNMP604-17
1000	Dicotyledoneae	Vitaceae	Tetrastigma planicaule	plant	Dinghu	MG730139	LNMP605-17
1001	Dicotyledoneae	Vitaceae	Tetrastigma planicaule	plant	Dinghu	MG730140	LNMP606-17
1002	Dicotyledoneae	Vitaceae	Tetrastigma planicaule	plant	Dinghu	MG730141	LNMP607-17
1389	Dicotyledoneae	Vitaceae	Tetrastigma planicaule	plant	Lingnan TCM garden	MG730142	LNMP608-17
1390	Dicotyledoneae	Vitaceae	Tetrastigma planicaule	plant	Lingnan TCM garden	MG730143	LNMP609-17
159	Monocotyledoneae	Amaryllidaceae	Hymenocallis littoralis	plant	South China Botanical Garden	MG730876	LNMP1265-17
160	Monocotyledoneae	Amaryllidaceae	Hymenocallis littoralis	plant	South China Botanical Garden	MG730877	LNMP1266-17
1443	Monocotyledoneae	Amaryllidaceae	Hymenocallis littoralis	plant	Lingnan TCM garden	MG730878	LNMP1267-17
1444	Monocotyledoneae	Amaryllidaceae	Hymenocallis littoralis	plant	Lingnan TCM garden	MG730879	LNMP1268-17
294	Monocotyledoneae	Amaryllidaceae	Lycoris aurea	plant	South China Botanical Garden	MG730419	LNMP1269-17
295	Monocotyledoneae	Amaryllidaceae	Lycoris aurea	plant	South China Botanical Garden	MG730420	LNMP1270-17
296	Monocotyledoneae	Amaryllidaceae	Lycoris aurea	plant	South China Botanical Garden	MG730421	LNMP1271-17
495	Monocotyledoneae	Amaryllidaceae	Lycoris radiata	plant	Lechang Jiufeng	MG730862	LNMP1272-17
496	Monocotyledoneae	Amaryllidaceae	Lycoris radiata	plant	Lechang Jiufeng	MG730863	LNMP1273-17
497	Monocotyledoneae	Amaryllidaceae	Lycoris radiata	plant	Lechang Jiufeng	MG730864	LNMP1274-17
158	Monocotyledoneae	Amaryllidaceae	Hymenocallis littoralis	plant	South China Botanical Garden	MG730875	LNMP1264-17
1056	Monocotyledoneae	Araceae	Aglaonema modestum	plant	Dinghu
1057	Monocotyledoneae	Araceae	Aglaonema modestum	plant	Dinghu
1058	Monocotyledoneae	Araceae	Aglaonema modestum	plant	Dinghu
651	Monocotyledoneae	Araceae	Alocasia cucullata	plant	Lechang Jiufeng	MG730490	LNMP1228-17
652	Monocotyledoneae	Araceae	Alocasia cucullata	plant	Lechang Jiufeng	MG730491	LNMP1229-17
653	Monocotyledoneae	Araceae	Alocasia cucullata	plant	Lechang Jiufeng	MG730492	LNMP1230-17
179	Monocotyledoneae	Araceae	Alocasia macrorrhizos	plant	South China Botanical Garden	MG730391	LNMP1223-17
180	Monocotyledoneae	Araceae	Alocasia macrorrhizos	plant	South China Botanical Garden	MG730392	LNMP1224-17
181	Monocotyledoneae	Araceae	Alocasia macrorrhizos	plant	South China Botanical Garden	MG730393	LNMP1225-17
1401	Monocotyledoneae	Araceae	Alocasia macrorrhizos	plant	Lingnan TCM garden	MG730394	LNMP1226-17
1400	Monocotyledoneae	Araceae	Alocasia macrorrhizos	plant	Lingnan TCM garden
243	Monocotyledoneae	Araceae	Dieffenbachia seguine	plant	South China Botanical Garden	MG730427	LNMP1231-17
244	Monocotyledoneae	Araceae	Dieffenbachia seguine	plant	South China Botanical Garden	MG730428	LNMP1232-17
245	Monocotyledoneae	Araceae	Dieffenbachia seguine	plant	South China Botanical Garden	MG730429	LNMP1233-17
1606	Monocotyledoneae	Araceae	Dieffenbachia seguine	plant	South China Botanical Garden
892	Monocotyledoneae	Araceae	Pothos repens	plant	Dinghu
893	Monocotyledoneae	Araceae	Pothos repens	plant	Dinghu
894	Monocotyledoneae	Araceae	Pothos repens	plant	Dinghu
258	Monocotyledoneae	Araceae	Typhonium blumei	plant	South China Botanical Garden
259	Monocotyledoneae	Araceae	Typhonium blumei	plant	South China Botanical Garden
260	Monocotyledoneae	Araceae	Typhonium blumei	plant	South China Botanical Garden
1015	Monocotyledoneae	Arecaceae	Caryota maxima	plant	Dinghu	MG731125	LNMP1286-17
1016	Monocotyledoneae	Arecaceae	Caryota maxima	plant	Dinghu	MG731126	LNMP1287-17
1017	Monocotyledoneae	Arecaceae	Caryota maxima	plant	Dinghu	MG731127	LNMP1288-17
173	Monocotyledoneae	Arecaceae	Chrysalidocarpus lutescens	plant	South China Botanical Garden
174	Monocotyledoneae	Arecaceae	Chrysalidocarpus lutescens	plant	South China Botanical Garden
175	Monocotyledoneae	Arecaceae	Chrysalidocarpus lutescens	plant	South China Botanical Garden
270	Monocotyledoneae	Arecaceae	Livistona chinensis	plant	South China Botanical Garden	MG730782	LNMP1289-17
271	Monocotyledoneae	Arecaceae	Livistona chinensis	plant	South China Botanical Garden	MG730783	LNMP1290-17
272	Monocotyledoneae	Arecaceae	Livistona chinensis	plant	South China Botanical Garden
149	Monocotyledoneae	Arecaceae	Rhapis excelsa	plant	Guangzhou Longdong
150	Monocotyledoneae	Arecaceae	Rhapis excelsa	plant	Guangzhou Longdong
151	Monocotyledoneae	Arecaceae	Rhapis excelsa	plant	Guangzhou Longdong
1432	Monocotyledoneae	Arecaceae	Rhapis excelsa	plant	Lingnan TCM garden
1433	Monocotyledoneae	Arecaceae	Rhapis excelsa	plant	Lingnan TCM garden
1434	Monocotyledoneae	Arecaceae	Rhapis excelsa	plant	Lingnan TCM garden
185	Monocotyledoneae	Asparagaceae	Sansevieria trifasciata	plant	South China Botanical Garden
186	Monocotyledoneae	Asparagaceae	Sansevieria trifasciata	plant	South China Botanical Garden
187	Monocotyledoneae	Asparagaceae	Sansevieria trifasciata	plant	South China Botanical Garden
200	Monocotyledoneae	Cannaceae	Canna edulis	plant	South China Botanical Garden
201	Monocotyledoneae	Cannaceae	Canna edulis	plant	South China Botanical Garden
202	Monocotyledoneae	Cannaceae	Canna edulis	plant	South China Botanical Garden
657	Monocotyledoneae	Commelinaceae	Commelina communis	plant	Lechang Jiufeng	MG731063	LNMP1235-17
658	Monocotyledoneae	Commelinaceae	Commelina communis	plant	Lechang Jiufeng	MG731064	LNMP1236-17
659	Monocotyledoneae	Commelinaceae	Commelina communis	plant	Lechang Jiufeng	MG731065	LNMP1237-17
717	Monocotyledoneae	Commelinaceae	Murdannia bracteata	plant	Lechang Jiufeng
718	Monocotyledoneae	Commelinaceae	Murdannia bracteata	plant	Lechang Jiufeng
719	Monocotyledoneae	Commelinaceae	Murdannia bracteata	plant	Lechang Jiufeng
591	Monocotyledoneae	Costaceae	Costus speciosus	plant	Lechang Jiufeng
592	Monocotyledoneae	Costaceae	Costus speciosus	plant	Lechang Jiufeng
593	Monocotyledoneae	Costaceae	Costus speciosus	plant	Lechang Jiufeng
967	Monocotyledoneae	Dioscoreaceae	Dioscorea cirrhosa	plant	Dinghu
968	Monocotyledoneae	Dioscoreaceae	Dioscorea cirrhosa	plant	Dinghu
969	Monocotyledoneae	Dioscoreaceae	Dioscorea cirrhosa	plant	Dinghu
705	Monocotyledoneae	Liliaceae	Dianella ensifolia	plant	Lechang Jiufeng	MG730821	LNMP1275-17
706	Monocotyledoneae	Liliaceae	Dianella ensifolia	plant	Lechang Jiufeng	MG730822	LNMP1276-17
707	Monocotyledoneae	Liliaceae	Dianella ensifolia	plant	Lechang Jiufeng	MG730823	LNMP1277-17
63	Monocotyledoneae	Liliaceae	Paris polyphylla	plant	Lechang	MG730784	LNMP1278-17
459	Monocotyledoneae	Liliaceae	Polygonatum cyrtonema	plant	Lechang Jiufeng
460	Monocotyledoneae	Liliaceae	Polygonatum cyrtonema	plant	Lechang Jiufeng
461	Monocotyledoneae	Liliaceae	Polygonatum cyrtonema	plant	Lechang Jiufeng
471	Monocotyledoneae	Liliaceae	Smilax riparia	plant	Lechang Jiufeng
472	Monocotyledoneae	Liliaceae	Smilax riparia	plant	Lechang Jiufeng
473	Monocotyledoneae	Liliaceae	Smilax riparia	plant	Lechang Jiufeng
1334	Monocotyledoneae	Liliaceae	Smilax riparia	plant	Lingnan TCM garden
197	Monocotyledoneae	Marantaceae	Maranta arundinacea	plant	South China Botanical Garden	MG731167	LNMP1295-17
198	Monocotyledoneae	Marantaceae	Maranta arundinacea	plant	South China Botanical Garden	MG731168	LNMP1296-17
199	Monocotyledoneae	Marantaceae	Maranta arundinacea	plant	South China Botanical Garden	MG731169	LNMP1297-17
282	Monocotyledoneae	Musaceae	Musa ×paradisiaca	plant	South China Botanical Garden	MG757248	LNMP1298-17
283	Monocotyledoneae	Musaceae	Musa ×paradisiaca	plant	South China Botanical Garden	MG757249	LNMP1299-17
284	Monocotyledoneae	Musaceae	Musa ×paradisiaca	plant	South China Botanical Garden	MG757250	LNMP1300-17
381	Monocotyledoneae	Orchidaceae	Goodyera schlechtendaliana	plant	Lechang Jiufeng	MG730133	LNMP1283-17
382	Monocotyledoneae	Orchidaceae	Goodyera schlechtendaliana	plant	Lechang Jiufeng	MG730134	LNMP1284-17
383	Monocotyledoneae	Orchidaceae	Goodyera schlechtendaliana	plant	Lechang Jiufeng	MG730135	LNMP1285-17
176	Monocotyledoneae	Poaceae	Apluda mutica	plant	South China Botanical Garden	MG730895	LNMP1238-17
177	Monocotyledoneae	Poaceae	Apluda mutica	plant	South China Botanical Garden	MG730896	LNMP1239-17
178	Monocotyledoneae	Poaceae	Apluda mutica	plant	South China Botanical Garden	MG730897	LNMP1240-17
237	Monocotyledoneae	Poaceae	Coix lacryma-jobi	plant	Guangzhou Longdong	MG731101	LNMP1241-17
238	Monocotyledoneae	Poaceae	Coix lacryma-jobi	plant	Guangzhou Longdong	MG731102	LNMP1242-17
239	Monocotyledoneae	Poaceae	Coix lacryma-jobi	plant	Guangzhou Longdong	MG731103	LNMP1243-17
1421	Monocotyledoneae	Poaceae	Coix lacryma-jobi	plant	Lingnan TCM garden	MG731105	LNMP1244-17
666	Monocotyledoneae	Poaceae	Cymbopogon citratus	plant	Lechang Jiufeng	MG731028	LNMP1245-17
667	Monocotyledoneae	Poaceae	Cymbopogon citratus	plant	Lechang Jiufeng	MG731029	LNMP1246-17
668	Monocotyledoneae	Poaceae	Cymbopogon citratus	plant	Lechang Jiufeng	MG731030	LNMP1247-17
1320	Monocotyledoneae	Poaceae	Cymbopogon citratus	plant	Lingnan TCM garden	MG731031	LNMP1248-17
1321	Monocotyledoneae	Poaceae	Cymbopogon citratus	plant	Lingnan TCM garden	MG731032	LNMP1249-17
212	Monocotyledoneae	Poaceae	Eragrostis atrovirens	plant	Guangzhou Longdong	MG730868	LNMP1250-17
213	Monocotyledoneae	Poaceae	Eragrostis atrovirens	plant	Guangzhou Longdong	MG730869	LNMP1251-17
214	Monocotyledoneae	Poaceae	Eragrostis atrovirens	plant	Guangzhou Longdong	MG730870	LNMP1252-17
140	Monocotyledoneae	Poaceae	Neyraudia reynaudiana	plant	Guangzhou Longdong	MG730557	LNMP1253-17
141	Monocotyledoneae	Poaceae	Neyraudia reynaudiana	plant	Guangzhou Longdong	MG730558	LNMP1254-17
142	Monocotyledoneae	Poaceae	Neyraudia reynaudiana	plant	Guangzhou Longdong	MG730559	LNMP1255-17
1089	Monocotyledoneae	Poaceae	Saccharum arundinaceum	plant	Dinghu	MG730131	LNMP1256-17
1090	Monocotyledoneae	Poaceae	Saccharum arundinaceum	plant	Dinghu	MG730132	LNMP1257-17
1047	Monocotyledoneae	Poaceae	Setaria palmifolia	plant	Dinghu	MG731197	LNMP1258-17
1048	Monocotyledoneae	Poaceae	Setaria palmifolia	plant	Dinghu	MG731198	LNMP1259-17
1049	Monocotyledoneae	Poaceae	Setaria palmifolia	plant	Dinghu	MG731199	LNMP1260-17
230	Monocotyledoneae	Poaceae	Setaria plicata	plant	Guangzhou Longdong	MG731150	LNMP1261-17
231	Monocotyledoneae	Poaceae	Setaria plicata	plant	Guangzhou Longdong	MG731151	LNMP1262-17
232	Monocotyledoneae	Poaceae	Setaria plicata	plant	Guangzhou Longdong	MG731152	LNMP1263-17
681	Monocotyledoneae	Poaceae	Thysanolaena maxima	plant	Lechang Jiufeng
682	Monocotyledoneae	Poaceae	Thysanolaena maxima	plant	Lechang Jiufeng
683	Monocotyledoneae	Poaceae	Thysanolaena maxima	plant	Lechang Jiufeng
1059	Monocotyledoneae	Zingiberaceae	Alpinia chinensis	plant	Dinghu	MG730441	LNMP1301-17
1060	Monocotyledoneae	Zingiberaceae	Alpinia chinensis	plant	Dinghu	MG730442	LNMP1302-17
1061	Monocotyledoneae	Zingiberaceae	Alpinia chinensis	plant	Dinghu	MG730443	LNMP1303-17
1338	Monocotyledoneae	Zingiberaceae	Amomum villosum	plant	Lingnan TCM garden	MG731071	LNMP1304-17
1339	Monocotyledoneae	Zingiberaceae	Amomum villosum	plant	Lingnan TCM garden
1572	Monocotyledoneae	Zingiberaceae	Amomum villosum	herbal product (Lot NO.20160923)	Guangzhou Qingping TCM Market	MG731072	LNMP1306-17
1573	Monocotyledoneae	Zingiberaceae	Amomum villosum	herbal product (Lot NO.20160923)	Guangzhou Qingping TCM Market	MG731073	LNMP1307-17
441	Monocotyledoneae	Zingiberaceae	Globba racemosa	plant	Lechang Jiufeng	MG730984	LNMP1308-17
442	Monocotyledoneae	Zingiberaceae	Globba racemosa	plant	Lechang Jiufeng	MG730985	LNMP1309-17
443	Monocotyledoneae	Zingiberaceae	Globba racemosa	plant	Lechang Jiufeng	MG730986	LNMP1310-17
723	Gymnospermae	Podocarpaceae	Dacrycarpus imbricatus var. patulus	plant	Lechang Jiufeng	MG730469	LNMP1311-17
724	Gymnospermae	Podocarpaceae	Dacrycarpus imbricatus var. patulus	plant	Lechang Jiufeng	MG730470	LNMP1312-17
725	Gymnospermae	Podocarpaceae	Dacrycarpus imbricatus var. patulus	plant	Lechang Jiufeng	MG730471	LNMP1313-17
167	Gymnospermae	Podocarpaceae	Nageia nagi	plant	South China Botanical Garden	MG731159	LNMP1314-17
168	Gymnospermae	Podocarpaceae	Nageia nagi	plant	South China Botanical Garden	MG731160	LNMP1315-17
169	Gymnospermae	Podocarpaceae	Nageia nagi	plant	South China Botanical Garden	MG731161	LNMP1316-17
1464	Gymnospermae	Podocarpaceae	Nageia nagi	plant	Lingnan TCM garden	MG731162	LNMP1317-17
1465	Gymnospermae	Podocarpaceae	Nageia nagi	plant	Lingnan TCM garden	MG731163	LNMP1318-17
1384	Gymnospermae	Taxaceae	Taxus wallichiana var. chinensis	plant	Shanghai	MG730407	LNMP1319-17
663	Gymnospermae	Taxaceae	Taxus wallichiana var. mairei	plant	Lechang Jiufeng	MG730721	LNMP1320-17
664	Gymnospermae	Taxaceae	Taxus wallichiana var. mairei	plant	Lechang Jiufeng	MG730722	LNMP1321-17
665	Gymnospermae	Taxaceae	Taxus wallichiana var. mairei	plant	Lechang Jiufeng	MG730723	LNMP1322-17
699	Gymnospermae	Taxodiaceae	Cryptomeria fortunei	plant	Lechang Jiufeng	MG730608	LNMP1323-17
700	Gymnospermae	Taxodiaceae	Cryptomeria fortunei	plant	Lechang Jiufeng	MG730609	LNMP1324-17
701	Gymnospermae	Taxodiaceae	Cryptomeria fortunei	plant	Lechang Jiufeng	MG730610	LNMP1325-17
86	Gymnospermae	Taxodiaceae	Cryptomeria japonica	plant	Jiangxi Lushan	MG757299	LNMP1326-17
87	Gymnospermae	Taxodiaceae	Cryptomeria japonica	plant	Jiangxi Lushan	MG757300	LNMP1327-17
88	Gymnospermae	Taxodiaceae	Cryptomeria japonica	plant	Jiangxi Lushan	MG757301	LNMP1328-17
342	Pteridophyta	Athyriaceae	Diplazium subsinuatum	plant	Lechang Jiufeng
343	Pteridophyta	Athyriaceae	Diplazium subsinuatum	plant	Lechang Jiufeng
344	Pteridophyta	Athyriaceae	Diplazium subsinuatum	plant	Lechang Jiufeng
83	Pteridophyta	Blechnaceae	Struthiopteris eburnea	plant	Jiangxi Lushan	MG757296	LNMP434-17
84	Pteridophyta	Blechnaceae	Struthiopteris eburnea	plant	Jiangxi Lushan	MG757297	LNMP435-17
85	Pteridophyta	Blechnaceae	Struthiopteris eburnea	plant	Jiangxi Lushan	MG757298	LNMP436-17
384	Pteridophyta	Blechnaceae	Woodwardia japonica	plant	Lechang Jiufeng
385	Pteridophyta	Blechnaceae	Woodwardia japonica	plant	Lechang Jiufeng
386	Pteridophyta	Blechnaceae	Woodwardia japonica	plant	Lechang Jiufeng
1076	Pteridophyta	Davalliaceae	Davallia formosana	plant	Dinghu
1077	Pteridophyta	Davalliaceae	Davallia formosana	plant	Dinghu
1078	Pteridophyta	Davalliaceae	Davallia formosana	plant	Dinghu
940	Pteridophyta	Davalliaceae	Humata repens	plant	Dinghu
941	Pteridophyta	Davalliaceae	Humata repens	plant	Dinghu
942	Pteridophyta	Davalliaceae	Humata repens	plant	Dinghu
26	Pteridophyta	Dryopteridaceae	Cyrtomium balansae	plant	Lechang
27	Pteridophyta	Dryopteridaceae	Cyrtomium balansae	plant	Lechang
28	Pteridophyta	Dryopteridaceae	Cyrtomium balansae	plant	Lechang
29	Pteridophyta	Dryopteridaceae	Cyrtomium balansae	plant	Lechang
30	Pteridophyta	Dryopteridaceae	Cyrtomium balansae	plant	Lechang
31	Pteridophyta	Dryopteridaceae	Cyrtomium balansae	plant	Lechang
32	Pteridophyta	Dryopteridaceae	Cyrtomium balansae	plant	Lechang
33	Pteridophyta	Dryopteridaceae	Cyrtomium balansae	plant	Lechang
34	Pteridophyta	Dryopteridaceae	Cyrtomium balansae	plant	Lechang
35	Pteridophyta	Dryopteridaceae	Cyrtomium balansae	plant	Lechang
36	Pteridophyta	Dryopteridaceae	Cyrtomium balansae	plant	Lechang
414	Pteridophyta	Dryopteridaceae	Cyrtomium balansae	plant	Lechang Jiufeng
415	Pteridophyta	Dryopteridaceae	Cyrtomium balansae	plant	Lechang Jiufeng
416	Pteridophyta	Dryopteridaceae	Cyrtomium balansae	plant	Lechang Jiufeng
37	Pteridophyta	Dryopteridaceae	Cyrtomium fortunei	plant	Lechang
38	Pteridophyta	Dryopteridaceae	Cyrtomium fortunei	plant	Lechang
39	Pteridophyta	Dryopteridaceae	Cyrtomium fortunei	plant	Lechang
423	Pteridophyta	Dryopteridaceae	Cyrtomium fortunei	plant	Lechang Jiufeng
424	Pteridophyta	Dryopteridaceae	Cyrtomium fortunei	plant	Lechang Jiufeng
425	Pteridophyta	Dryopteridaceae	Cyrtomium fortunei	plant	Lechang Jiufeng
408	Pteridophyta	Lindsaeaceae	Odontosoria chusana	plant	Lechang Jiufeng
409	Pteridophyta	Lindsaeaceae	Odontosoria chusana	plant	Lechang Jiufeng	MG730965	LNMP1330-17
410	Pteridophyta	Lindsaeaceae	Odontosoria chusana	plant	Lechang Jiufeng	MG730966	LNMP1331-17
215	Pteridophyta	Lycopodiaceae	Palhinhaea cernua	plant	Guangzhou Longdong
216	Pteridophyta	Lycopodiaceae	Palhinhaea cernua	plant	Guangzhou Longdong
217	Pteridophyta	Lycopodiaceae	Palhinhaea cernua	plant	Guangzhou Longdong
979	Pteridophyta	Lygodiaceae	Lygodium flexuosum	plant	Dinghu
980	Pteridophyta	Lygodiaceae	Lygodium flexuosum	plant	Dinghu
981	Pteridophyta	Lygodiaceae	Lygodium flexuosum	plant	Dinghu
937	Pteridophyta	Lygodiaceae	Lygodium scandens	plant	Dinghu	MG731045	LNMP1332-17
938	Pteridophyta	Lygodiaceae	Lygodium scandens	plant	Dinghu	MG731046	LNMP1333-17
939	Pteridophyta	Lygodiaceae	Lygodium scandens	plant	Dinghu	MG731047	LNMP1334-17
982	Pteridophyta	Marattiaceae	Angiopteris fokiensis	plant	Dinghu
983	Pteridophyta	Marattiaceae	Angiopteris fokiensis	plant	Dinghu
984	Pteridophyta	Marattiaceae	Angiopteris fokiensis	plant	Dinghu
1551	Pteridophyta	Marattiaceae	Angiopteris fokiensis	plant	Lingnan TCM garden
1552	Pteridophyta	Marattiaceae	Angiopteris fokiensis	plant	Lingnan TCM garden
1553	Pteridophyta	Marattiaceae	Angiopteris fokiensis	plant	Lingnan TCM garden
40	Pteridophyta	Selaginellaceae	Selaginella doederleinii	plant	Lechang	MG730850	LNMP1335-17
41	Pteridophyta	Selaginellaceae	Selaginella doederleinii	plant	Lechang	MG730851	LNMP1336-17
42	Pteridophyta	Selaginellaceae	Selaginella doederleinii	plant	Lechang	MG730852	LNMP1337-17
104	Pteridophyta	Thelypteridaceae	Cyclosorus parasiticus	plant	Guangzhou Longdong
105	Pteridophyta	Thelypteridaceae	Cyclosorus parasiticus	plant	Guangzhou Longdong
106	Pteridophyta	Thelypteridaceae	Cyclosorus parasiticus	plant	Guangzhou Longdong
